# Supplementary material for: Ilmenite-type Na2(Fe2/3Te4/3)O6
Source: IUCrdata. 2024 May 31;9(Pt 5):x240482. doi: 10.1107/S2414314624004826 (PMC11151285; doi:10.1107/S2414314624004826)
Supplement: Supplementary file 1 [file x-09-x240482-sup1.cif]

##############################################################################
#                                                                            #
# This CIF contains the data for a data article accepted for                 #
# publication in IUCrData. It conforms to the requirements of                #
# Notes for Authors for IUCrData, and has been                               #
# peer reviewed under the auspices of IUCrData.                              #
#                                                                            #
# Full details of the Crystallographic Information File format               #
# are given in the paper "The Crystallographic Information File (CIF):       #
# a New Standard Archive File for Crystallography" by S. R. Hall, F. H.      #
# Allen and I. D. Brown [Acta Cryst. (1991), A47, 655-685].                  #
#                                                                            #
# The current version of the core CIF dictionary is obtainable from          #
# ftp://ftp.iucr.org/pub/cif_core.dic.                                       #
#                                                                            #
# Software is freely available for graphical display of the structure(s)     #
# in this CIF. For information consult the CIF software page                 #
# http://www.iucr.org/resources/cif/software.                                #
#                                                                            #
# This file may be used for bona fide research purposes within the           #
# scientific community so long as proper attribution is given to the data    # 
# article from which it was obtained.                                        #
#                                                                            #
##############################################################################
data_I
_audit_creation_method     'SHELXL-2019/3'
_chemical_name_systematic
;
Trisodium iron(III) ditellurium(VI) nonaoxide
;
_chemical_name_common     ?
_chemical_formula_moiety     'Fe0.6666 Na2 O6 Te1.3333'
_chemical_formula_sum     'Fe0.6666 Na2 O6 Te1.3333'
_chemical_formula_iupac     'Na2 Fe0.6666 Te1.3333 O6'
_chemical_formula_weight     349.33
_chemical_melting_point     ?
_space_group_crystal_system     trigonal
_space_group_name_H-M_alt     'R -3 :H'
_space_group_name_Hall     '-R 3'
loop_
    _space_group_symop_operation_xyz
    'x, y, z'
    '-y, x-y, z'
    '-x+y, -x, z'
    'x+2/3, y+1/3, z+1/3'
    '-y+2/3, x-y+1/3, z+1/3'
    '-x+y+2/3, -x+1/3, z+1/3'
    'x+1/3, y+2/3, z+2/3'
    '-y+1/3, x-y+2/3, z+2/3'
    '-x+y+1/3, -x+2/3, z+2/3'
    '-x, -y, -z'
    'y, -x+y, -z'
    'x-y, x, -z'
    '-x+2/3, -y+1/3, -z+1/3'
    'y+2/3, -x+y+1/3, -z+1/3'
    'x-y+2/3, x+1/3, -z+1/3'
    '-x+1/3, -y+2/3, -z+2/3'
    'y+1/3, -x+y+2/3, -z+2/3'
    'x-y+1/3, x+2/3, -z+2/3'
_cell_length_a     5.2598(8)
_cell_length_b     5.2598(8)
_cell_length_c     15.778(3)
_cell_angle_alpha     90
_cell_angle_beta     90
_cell_angle_gamma     120
_cell_volume     378.02(14)
_cell_formula_units_Z     3
_cell_measurement_reflns_used     3735
_cell_measurement_theta_min     3.87
_cell_measurement_theta_max     31.29
_cell_measurement_temperature     300(2)
_exptl_crystal_description     'plate'
_exptl_crystal_colour     'yellowish'
_exptl_crystal_size_max     0.050
_exptl_crystal_size_mid     0.037
_exptl_crystal_size_min     0.010
_exptl_crystal_density_diffrn     4.604
_exptl_crystal_density_meas     ?
_exptl_crystal_density_method     ?
_exptl_crystal_F_000     470
_exptl_absorpt_coefficient_mu     9.762
_exptl_absorpt_correction_type     multi-scan
_exptl_absorpt_process_details
;
(<i>LANA</i>; Koziskova <i>et al.</i>, 2016)
;
_exptl_absorpt_correction_T_min     0.5192
_exptl_absorpt_correction_T_max     0.5956
_diffrn_ambient_temperature     300(2)
_diffrn_source     'Axo_Mo'
_diffrn_radiation_type     MoK\a
_diffrn_radiation_wavelength     0.71073
_diffrn_measurement_device_type     'Stoe Stadivari'
_diffrn_measurement_method     'rotation method, \w scans'
_diffrn_detector     'EIGER2 1M CDTE CCD'
_diffrn_detector_area_resol_mean     ?
_diffrn_reflns_number     3266
_diffrn_reflns_av_R_equivalents     0.0425
_diffrn_reflns_av_unetI/netI     0.0282
_diffrn_reflns_theta_min     4.658
_diffrn_reflns_theta_max     31.298
_diffrn_reflns_theta_full     25.242
_diffrn_measured_fraction_theta_max     0.982
_diffrn_measured_fraction_theta_full     0.994
_diffrn_reflns_limit_h_min     -4
_diffrn_reflns_limit_h_max     7
_diffrn_reflns_limit_k_min     -7
_diffrn_reflns_limit_k_max     5
_diffrn_reflns_limit_l_min     -22
_diffrn_reflns_limit_l_max     23
_refine_special_details
;
 Refined as a 2-component inversion twin.
;
_reflns_number_total     454
_reflns_number_gt     383
_reflns_threshold_expression     'I > 2\s(I)'
_refine_ls_structure_factor_coef     Fsqd
_refine_ls_matrix_type     full
_refine_ls_R_factor_all     0.0326
_refine_ls_R_factor_gt     0.0266
_refine_ls_wR_factor_gt     0.0642
_refine_ls_wR_factor_ref     0.0658
_refine_ls_goodness_of_fit_ref     1.031
_refine_ls_restrained_S_all     1.031
_refine_ls_number_reflns     454
_refine_ls_number_parameters     17
_refine_ls_number_restraints     0
_refine_ls_hydrogen_treatment     undef
_refine_ls_weighting_scheme     calc
_refine_ls_weighting_details
                      'w=1/[\s^2^(Fo^2^)+(0.0446P)^2^] where P=(Fo^2^+2Fc^2^)/3'
_atom_sites_solution_hydrogens     .
_atom_sites_solution_primary     ?
_atom_sites_solution_secondary     ?
_refine_ls_shift/su_max     0.000
_refine_ls_shift/su_mean     0.000
_refine_diff_density_max     1.642
_refine_diff_density_min     -1.302
_refine_ls_extinction_method     none
_refine_ls_extinction_coef     .
loop_
    _atom_type_symbol
    _atom_type_description
    _atom_type_scat_dispersion_real
    _atom_type_scat_dispersion_imag
    _atom_type_scat_source
    'Na' 'Na' 0.0362 0.0249
                         'International Tables Vol C Tables 4.2.6.8 and 6.1.1.4'
    'Fe' 'Fe' 0.3463 0.8444
                         'International Tables Vol C Tables 4.2.6.8 and 6.1.1.4'
    'Te' 'Te' -0.5308 1.6751
                         'International Tables Vol C Tables 4.2.6.8 and 6.1.1.4'
    'O' 'O' 0.0106 0.0060
                         'International Tables Vol C Tables 4.2.6.8 and 6.1.1.4'
_computing_data_collection
;
X-AREA (Stoe, 2021)
;
_computing_cell_refinement
;
X-AREA (Stoe, 2021)
;
_computing_data_reduction
;
X-AREA (Stoe, 2021)
;
_computing_structure_solution
;
<i>SHELXT</i> (Sheldrick, 2015a)
;
_computing_structure_refinement
;
SHELXL Sheldrick, 2015b)
;
_computing_molecular_graphics
;
ATOMS (Dowty, 2006)
;
_computing_publication_material
;
publCIF (Westrip, 2010)
;
loop_
    _atom_site_type_symbol
    _atom_site_label
    _atom_site_fract_x
    _atom_site_fract_y
    _atom_site_fract_z
    _atom_site_U_iso_or_equiv
    _atom_site_adp_type
    _atom_site_calc_flag
    _atom_site_occupancy
    _atom_site_disorder_assembly
    _atom_site_disorder_group
    Te Te 0.000000 0.000000 0.16114(4) 0.0138(2) Uani d 0.6667 . .
    Fe Fe 0.000000 0.000000 0.16114(4) 0.0138(2) Uani d 0.3333 . .
    Na Na 0.000000 0.000000 0.3619(2) 0.0215(6) Uani d 1 . .
    O O 0.3411(6) 0.0563(7) 0.0969(2) 0.0181(6) Uani d 1 . .
loop_
    _atom_site_aniso_label
    _atom_site_aniso_U_11
    _atom_site_aniso_U_22
    _atom_site_aniso_U_33
    _atom_site_aniso_U_12
    _atom_site_aniso_U_13
    _atom_site_aniso_U_23
    Te 0.0101(2) 0.0101(2) 0.0212(3) 0.00503(11) 0.000 0.000
    Fe 0.0101(2) 0.0101(2) 0.0212(3) 0.00503(11) 0.000 0.000
    Na 0.0183(9) 0.0183(9) 0.0278(15) 0.0091(4) 0.000 0.000
    O 0.0126(14) 0.0156(13) 0.0260(15) 0.0068(11) 0.0020(11) -0.0026(12)
_geom_special_details
;
 All esds (except the esd in the dihedral angle between two l.s. planes)
 are estimated using the full covariance matrix.  The cell esds are taken
 into account individually in the estimation of esds in distances, angles
 and torsion angles; correlations between esds in cell parameters are only
 used when they are defined by crystal symmetry.  An approximate (isotropic)
 treatment of cell esds is used for estimating esds involving l.s. planes.
;
loop_
    _geom_bond_atom_site_label_1
    _geom_bond_atom_site_label_2
    _geom_bond_site_symmetry_2
    _geom_bond_distance
    _geom_bond_publ_flag
    Te O . 1.951(3) ?
    Te O 3 1.951(3) ?
    Te O 2 1.951(3) ?
    Te O 15_445 1.993(3) ?
    Te O 13 1.993(3) ?
    Te O 14_455 1.993(3) ?
    Na O 6 2.297(3) ?
    Na O 5_445 2.297(3) ?
    Na O 4_455 2.297(3) ?
    Na O 15_445 2.545(4) ?
    Na O 13 2.545(4) ?
    Na O 14_455 2.545(4) ?
loop_
    _geom_angle_atom_site_label_1
    _geom_angle_atom_site_label_2
    _geom_angle_atom_site_label_3
    _geom_angle_site_symmetry_1
    _geom_angle_site_symmetry_3
    _geom_angle
    _geom_angle_publ_flag
    O Te O . 3 95.42(13) ?
    O Te O . 2 95.42(13) ?
    O Te O 3 2 95.42(13) ?
    O Te O . 15_445 98.82(19) ?
    O Te O 3 15_445 79.08(15) ?
    O Te O 2 15_445 165.14(16) ?
    O Te O . 13 79.08(15) ?
    O Te O 3 13 165.15(16) ?
    O Te O 2 13 98.82(19) ?
    O Te O 15_445 13 88.08(14) ?
    O Te O . 14_455 165.14(16) ?
    O Te O 3 14_455 98.82(19) ?
    O Te O 2 14_455 79.08(15) ?
    O Te O 15_445 14_455 88.08(14) ?
    O Te O 13 14_455 88.08(14) ?
    O Na O 6 5_445 99.80(15) ?
    O Na O 6 4_455 99.80(15) ?
    O Na O 5_445 4_455 99.80(15) ?
    O Na O 6 15_445 98.45(11) ?
    O Na O 5_445 15_445 91.78(15) ?
    O Na O 4_455 15_445 156.33(16) ?
    O Na O 6 13 91.78(15) ?
    O Na O 5_445 13 156.34(16) ?
    O Na O 4_455 13 98.45(11) ?
    O Na O 15_445 13 65.98(14) ?
    O Na O 6 14_455 156.34(16) ?
    O Na O 5_445 14_455 98.45(11) ?
    O Na O 4_455 14_455 91.77(15) ?
    O Na O 15_445 14_455 65.98(14) ?
    O Na O 13 14_455 65.98(14) ?
    Te O Te . 13 100.92(15) ?
    Te O Na . 7_544 120.25(14) ?
    Te O Na 13 7_544 123.88(14) ?
    Te O Na . 13 142.72(16) ?
    Te O Na 13 13 87.65(11) ?
    Na O Na 7_544 13 81.55(11) ?
_shelx_space_group_comment
;
The symmetry employed for this shelxl refinement is uniquely defined
by the following loop, which should always be used as a source of
symmetry information in preference to the above space-group names.
They are only intended as comments.
;
_shelx_estimated_absorpt_T_min     ?
_shelx_estimated_absorpt_T_max     ?
_shelx_hkl_file
;
  -1   0   2 1166.71   15.18   0
   1   1  -6 5411.72   45.03   0
  -1   0   9    5.70    9.78   0
   2   0   3   -3.35    7.48   0
  -1   0   3   14.24    8.88   0
  -1   0   8    5.10   12.59   0
   1   0   0    9.77    5.13   0
  -1   0   4 2282.53   26.57   0
  -1   0   7  310.54   15.51   0
  -1   0   5  500.77   15.00   0
  -1   0   6   -3.97    9.02   0
  -3   1   0   -7.79   12.30   0
   1   0  -1  956.05   15.11   0
   2   0   0  -18.42   10.27   0
   0   0   8   -3.34   10.52   0
   0   1  -8   12.42   10.79   0
  -2   1  -4    7.89    5.81   0
   0   0   7    5.01    8.52   0
   3   0   1    2.98   13.61   0
   0   0   6  603.24   13.87   0
   0   1  -9   -0.78   11.38   0
   1   0  -3    0.56    9.61   0
   2   0  -3   -3.25    9.88   0
   0   0   5    6.10    7.33   0
  -2   1  -3  678.34   11.53   0
   1   0  -4 2582.33   28.90   0
   0   0   3 3982.64   19.48   0
  -2   1  -2    1.61    6.24   0
  -2   1   5    5.58   11.17   0
   1   0  -5  487.72   14.03   0
  -2   1   4   10.81    9.97   0
   0   0   2    3.87    2.45   0
  -2   1  -1    1.46    5.54   0
  -2   1   3 6608.97   45.64   0
   1   0  -6   -1.32    8.57   0
  -2   1   1   -3.08    7.34   0
  -2   1   2    2.24    6.53   0
  -1   1   9    8.99    9.82   0
  -1   1   8   -1.05    7.78   0
   1   0  -8    3.26    8.21   0
   0   0  -2    1.27    1.64   0
   1   0  -9   -5.55    7.84   0
  -3   2   0    3.74    6.89   0
   0   0  -3 4554.55   16.37   0
  -1   1   6   -2.12    5.85   0
   0   0  -4    2.73    2.67   0
   3  -1   0    0.60    6.76   0
   0   0  -5    1.48    3.34   0
   1   0   6    0.43    2.91   0
  -1   1   5  299.40    8.78   0
   0   0  -6 1727.60   14.84   0
   0   1   9    5.41    6.15   0
   0   0  -7    1.15    5.69   0
   2  -1  -5    5.69    8.71   0
   2  -1  -4   -6.07    6.43   0
   2  -1  -2   -6.95    6.93   0
   2  -1  -1   -2.27    6.82   0
  -1   1   4 2161.91   22.14   0
  -3   2   1  582.69   17.42   0
  -2   0  11   89.81   18.23   0
  -3   1   7  283.66   20.19   0
  -2   0  10 1157.52   28.97   0
  -2   0   9   -1.10   14.16   0
  -3   1   6   -6.18   14.33   0
  -2   1   1   -2.80    7.75   0
  -2   0   8   85.24   13.99   0
  -3   2   0   12.31    9.12   0
  -3   1   5  522.59   20.62   0
  -2   0   7  854.11   22.70   0
  -2   2  -3    4.80    4.52   0
  -3   1   4 1605.51   30.14   0
  -2   0   6    2.51   11.02   0
  -1   1  -2 1174.34    7.90   0
  -4   2   3 1068.77   28.38   0
  -2   1   0 6332.83   38.10   0
  -3   2  -1  166.61   11.08   0
  -2   0   5  573.41   18.06   0
  -3   1   3   11.77   11.83   0
  -1  -1   9 4972.94   45.16   0
  -4   2   2    0.75   14.77   0
   0   1  -3    1.34    4.64   0
   2  -1   3  620.82   12.04   0
  -1  -1   8    3.58   10.90   0
  -3   1   2  779.82   21.43   0
  -2   0   4 2159.00   29.41   0
  -4   2   1  -14.90   13.95   0
  -1  -1   7   -2.37    9.66   0
  -3   2  -2  293.16   12.40   0
  -2   0   3   -2.37    8.39   0
  -2   1  -1   -0.77    6.73   0
  -4   2   0 3807.02   46.04   0
  -3   0   6 2164.12   39.79   0
  -3   1   1  462.22   16.91   0
  -1  -1   6 5544.02   43.55   0
   2  -1   4   -2.16    6.66   0
  -2  -1  10  931.99   29.53   0
   1   0   0    5.99    5.74   0
   0  -1   4 2292.69   17.74   0
  -3   0   5    3.53   15.92   0
  -2  -1   9   11.80   13.69   0
  -2  -1   8   40.69   17.34   0
  -4   2  -1   -3.89   13.75   0
  -3   1   0   -8.39    9.69   0
  -1  -1   5    0.11    7.60   0
  -3   0   4    1.66   13.31   0
  -3   2  -3    3.26    9.37   0
  -2  -1   7  339.32   18.85   0
   2  -1   5    4.30    7.30   0
  -1   2  -4   -0.07    3.88   0
  -2  -1   6   -4.33   12.56   0
  -2   1  -2    5.75    7.06   0
  -2   2  -4 2086.84   14.29   0
  -3   1  -1  234.81   14.80   0
  -1  -1   4  -14.49    8.87   0
  -1   0   0    7.93    6.05   0
  -2  -1   5  151.73   17.02   0
  -3   0   2    2.95   13.13   0
   0   1  -2 1033.33   12.27   0
  -4   1   0   -7.73   18.19   0
   1   0   1  946.77   14.22   0
  -2  -1   4  817.32   24.49   0
   0  -1   3   -3.60    5.15   0
  -2   0   0   11.51    8.38   0
  -1  -1   3  657.81   15.52   0
  -3   0   1   -7.34   12.62   0
  -3   1  -2  241.93   14.19   0
   0   0  10   -8.34   13.72   0
   4  -4  13  241.02   39.33   0
   1  -1  14   21.09   22.73   0
   2  -2  15    4.41   24.53   0
   3  -3  15 1261.14   53.16   0
   4  -4  14   11.45   35.06   0
   0   0  11   -0.56   14.96   0
   2  -2  16  351.37   37.07   0
   3  -3  16  -23.46   30.96   0
   0   0  12 2548.28   43.15   0
   1  -1  15   -9.97   20.33   0
   2  -2  17   -2.36   32.28   0
   1  -1  16  342.09   29.53   0
   3  -2   5  145.58   15.96   0
   3  -2   6    0.42   14.03   0
   3  -2   7  304.81   20.87   0
   2  -2  18   -8.73   34.52   0
   3  -2   4  908.76   23.09   0
   3  -2   9   -4.33   16.04   0
   3  -2  10  960.90   34.16   0
   4  -3   7  146.35   22.87   0
   4  -3   8    1.74   21.83   0
   0   0  14    3.80   19.62   0
   1  -1  17    0.62   23.11   0
   3  -2  11  177.84   26.01   0
   4  -3   9   -4.46   18.71   0
   4  -3  10  361.78   30.64   0
   2  -1   6 5326.45   48.76   0
   2  -1   7   -3.57   10.98   0
   2  -1   8    6.09   12.19   0
   2  -1   9 4950.76   56.84   0
   3  -2  12  -20.72   23.08   0
   4  -3  11   14.17   26.32   0
   0   0  15 2614.48   49.76   0
   1  -1  18    0.28   28.39   0
   2  -1   5    1.39    8.64   0
   3  -2  13  442.13   32.18   0
   4  -3  12   11.32   26.72   0
   2  -1   4  -10.14    9.41   0
   2  -1  11   11.07   15.83   0
   3  -2   2  324.71   13.21   0
   4  -3  13  353.63   35.28   0
   0   0  16  -13.13   21.00   0
   1  -1  19  296.85   37.94   0
   2  -1  12 1782.34   41.15   0
   3  -2  14   11.52   23.29   0
   4  -3  14   17.76   33.24   0
   2  -1  13    4.74   18.60   0
   3  -2  15  -11.87   28.39   0
   2  -1   3  716.35   15.63   0
   2  -1  14    4.65   19.79   0
   3  -2  16  223.42   34.29   0
   2  -1  15  768.79   37.29   0
  -1   1   8   -3.17    8.27   0
  -1   1   9   -4.51    8.49   0
   1   0   9  -11.90   12.79   0
   1   0  10 1258.44   29.27   0
  -1   1   7  357.47   11.54   0
   1   0   7  347.53   15.62   0
   1   0   8   14.06   10.00   0
   2  -1  16   -1.88   21.90   0
   1   0  12    9.84   14.29   0
   1   0  13  744.71   29.71   0
   2  -1  17   20.37   28.50   0
   1   0   6   -3.37    7.80   0
   1   0  14    0.22   20.27   0
  -1   1   6    7.30    5.50   0
   1   0  15  -15.58   20.09   0
   2  -1  18  127.20   28.65   0
   1   0   5  404.44   12.90   0
   1   0  16  492.85   28.43   0
   1   0  17   -2.77   24.68   0
   1   0   4 2442.58   25.38   0
   1   0  18   11.06   25.35   0
   4  -2   9 1158.10   35.91   0
   4  -2  10    3.66   17.42   0
   4  -2  11   -4.00   19.69   0
   4  -2  12  410.67   29.01   0
   4  -2  13   10.45   27.93   0
   3  -1  11  111.86   22.44   0
   3  -1  12   -9.83   20.63   0
   4  -2   8   23.13   15.39   0
   4  -2  14   10.67   24.76   0
   4  -2  15  575.97   41.02   0
   5  -3  12   -7.76   24.76   0
   5  -3  13  100.61   34.45   0
   1   0  19  369.10   34.16   0
   3  -1   9    3.47   16.64   0
   3  -1  10 1135.46   32.32   0
   3  -1  13  426.58   28.12   0
   3  -1  14   -2.42   25.25   0
   4  -2   7  -10.54   13.82   0
   3  -1  15   19.57   23.69   0
   0   1  12   11.74   13.85   0
   3  -1   7  410.05   21.02   0
   3  -1  16  268.16   29.99   0
   0   1  10 1065.16   24.43   0
   0   1  11  162.76   13.97   0
   0   1  14   -5.23   17.37   0
   0   1   9   -2.13   10.38   0
   1   0   3    0.12    5.64   0
   2   0  11  124.56   19.44   0
   2   0  12    0.31   19.26   0
   2   0  13  249.76   25.05   0
   3  -1   6    0.31   10.80   0
   2   0  10  976.31   27.72   0
   2   0  14   47.32   19.56   0
   2   0  15    2.67   22.65   0
   0   1   8  -12.58    9.37   0
   2   0  16  244.81   27.06   0
   2   0  17    4.32   26.43   0
   3  -1   5  103.65   13.68   0
   2   0   8   86.82   14.91   0
   2   0  18   16.09   28.23   0
   0   1   7  304.67   12.82   0
   2   0   7  716.36   20.73   0
   3  -1   4  991.90   22.38   0
   2   0   6   -8.58   11.23   0
   0   1   6   -3.61    7.78   0
   1   0   2 1000.61   13.56   0
   1   1  13   -7.92   18.49   0
   1   1  14   11.35   20.04   0
   1   1  15  992.41   34.90   0
   4  -1  12  -10.05   23.85   0
   4  -1  13  236.99   31.19   0
   4  -1  14   -5.74   29.33   0
   5  -2  11   30.93   27.99   0
   5  -2  12    5.52   24.18   0
   1   1  12  509.69   22.79   0
   1   1  16   15.44   19.21   0
   1   1  17   10.58   26.05   0
   3  -1   3   -2.12    9.52   0
   4  -1  11   -0.80   22.63   0
   1   1  18  483.49   35.57   0
   2   0   5  693.90   18.84   0
   4  -1  10  288.31   23.75   0
   3   0  14   -4.46   26.43   0
   3   0  15 1015.30   42.51   0
   4  -1   9    9.63   19.58   0
   1   1   9 2406.07   36.87   0
   3   0  12 1128.49   37.66   0
   3   0  13    1.34   19.57   0
   3   0  16  -19.08   24.42   0
   4  -1   8   -2.07   19.21   0
   0   1   5  508.64   12.75   0
   3   0  11    4.46   17.53   0
   1   1   8   -1.71   12.03   0
   3   0  10   -0.68   16.29   0
   4  -1   7  143.39   19.98   0
   2   0   4 1861.34   26.20   0
   3   0   9 1322.54   34.80   0
   1   1   7   20.46    9.65   0
   2   1  14   15.67   23.43   0
   2   1  15    7.14   24.68   0
   2   1  16  364.31   32.49   0
   2   1  17   -4.62   29.62   0
   3   0   8    2.71   13.91   0
   4  -1   6    9.58   13.35   0
   2   1  12  -13.25   20.72   0
   2   1  13  401.56   26.36   0
   2   1  11   42.12   20.23   0
   3   0   7   -9.94   12.93   0
   1   1   6 9729.09   60.95   0
   2   0   3   10.21    9.10   0
   0   1   4 2017.40   20.43   0
   0   2  13  339.39   20.31   0
   2   1  10  743.41   26.95   0
   0   2  12   -9.05   15.04   0
   2   1   9   -8.37   15.67   0
   5  -1  11    6.16   24.17   0
   4  -1   4 1026.99   26.94   0
   4   0  12   -9.02   26.17   0
   5  -1  10   -6.20   25.71   0
   4   0  11   15.13   25.10   0
   5  -1   9 1004.63   39.40   0
   0   2  10 1299.99   28.70   0
   1   1   5   -1.48    7.83   0
   1   2  17   -7.37   28.01   0
   2   1   8    2.13   12.99   0
   3   0   5    9.45   13.60   0
   1   2  14    0.57   22.01   0
   1   2  15   -2.37   19.26   0
   3   1  14   -3.51   29.01   0
  -1   2   8   -0.20    8.10   0
   0   2   9  -10.37   11.42   0
   2   0   2  342.49   12.60   0
   3   1  13  254.72   28.72   0
   4   0   9    7.83   22.23   0
   1   2  12   -9.19   19.31   0
   3   1  12  -11.87   21.11   0
   1   2  11   22.20   17.99   0
   3   0   4    0.12   12.24   0
   4   0   8  -13.36   17.61   0
   1   1   4    4.90    9.06   0
   2   1   6    2.98   14.20   0
   3   1  10  647.17   32.39   0
   0   1   3    4.60    4.77   0
   0   2   8   58.03   10.89   0
   1   2  10  511.30   24.89   0
  -1   2   7   -5.63    7.13   0
   3  -1   0   -5.05    6.81   0
   3   1   9    4.86   20.37   0
   1   2   9   10.27   15.41   0
   2   2  14    5.18   26.11   0
   0   2   7  884.76   20.82   0
   2   1   5  455.64   19.21   0
   2   2  13   -2.59   21.09   0
   3   0   3 2811.30   35.82   0
   3   1   8    4.36   20.02   0
   4   0   6   -3.87   18.06   0
   2   0   1   95.54    8.49   0
   2   2  12  770.07   33.84   0
   2   2  11  -15.33   21.79   0
   3   1   7  108.34   17.76   0
   4   0   5  124.16   19.87   0
   2   2  10    4.57   19.85   0
   4   1  11    2.30   25.53   0
   5   0   9   -6.67   26.61   0
  -1   2   6 5641.83   36.26   0
   0   2   6   -6.86    9.25   0
   2   1   4 2044.77   30.96   0
   3   0   2    8.61   10.94   0
   4   1  10   -9.05   25.86   0
   2   2   9 2376.04   44.36   0
   3   1   6   -3.24   14.60   0
   5   0   8    1.89   25.38   0
   1   3  15    6.34   25.28   0
   4   0   4  590.88   22.62   0
   1   3  14   12.69   25.63   0
   2   2   8    8.69   18.59   0
   0   3  11   14.34   17.06   0
   1   2   6    3.03   10.56   0
   1   3  13  406.60   30.55   0
   3   1   5   44.99   14.26   0
   3   2  11   19.01   25.64   0
   4   1   8    1.23   24.30   0
   0   1   2 1238.81   14.11   0
   2   1   3    1.52    8.81   0
   0   2   5  550.09   14.94   0
   0   3  10    4.25   16.06   0
   1   1   2    1.10    6.15   0
   1   3  12   -3.68   18.08   0
   2   2   7    8.55   16.83   0
   3   2  10  486.50   32.31   0
   4   0   3    0.88   15.25   0
   1   3  11  133.42   23.04   0
   2   0   0    4.46    6.41   0
   3   0   1    2.51   10.05   0
   4   1   7   -8.46   18.66   0
   1   2   5  549.59   19.36   0
   3   1   4  386.37   19.32   0
   3   2   9   -8.99   20.07   0
  -1   2   5   -0.05    6.11   0
   0   3   9 1465.53   31.62   0
   1   3  10  841.33   32.12   0
   4   1   6 2058.54   45.42   0
   2   3  12    0.22   26.08   0
   3   2   8   45.40   22.85   0
   1   3   9    4.10   18.39   0
   2   1   2  609.19   17.28   0
   0   2   4 2180.64   26.73   0
   2   3  11   49.41   26.36   0
   3   1   3    7.04   14.62   0
   3   2   7  373.63   27.63   0
   4   1   5    2.22   19.99   0
   1   2   4 1760.16   28.43   0
   2   2   5    1.77   12.89   0
   1   3   8   16.19   17.65   0
   2   3  10  476.38   29.88   0
   3   0   0 8145.35   52.34   0
   1   1   1   -5.22    7.27   0
   3   2   6   -1.79   20.87   0
   2   2   4   -7.53   14.09   0
   2   3   9    7.65   19.86   0
   4   1   4    0.59   16.24   0
   1   3   7  202.09   18.11   0
   2   1   1  599.30   17.17   0
  -1   3   7  373.98   15.61   0
   1   2   3   -4.97   10.57   0
   2   3   8   39.55   19.22   0
   3   2   5  137.05   22.23   0
  -1   2   4   -5.30    5.42   0
   0   3   6 2147.35   33.59   0
   4   1   3 1451.46   35.50   0
   0   2   3    4.90    6.75   0
   1   3   6    7.47   16.50   0
   2   3   7  336.44   26.56   0
   1   4  11   -3.35   24.09   0
   2   2   3 1052.77   25.68   0
   3   2   4  596.83   26.64   0
   0   4  10  448.78   26.36   0
   4   2   6  -13.79   24.40   0
  -1   3   6   -1.41    9.43   0
   1   4  10    1.61   23.71   0
   2   3   6    0.37   18.72   0
   0   3   5   -7.07   11.27   0
   0   4   9    0.66   17.06   0
   1   2   2  719.70   18.68   0
   1   3   5   42.96   13.17   0
   4   1   2   -5.37   14.73   0
   2   1   0   -5.01    6.76   0
   4   2   5  118.60   22.44   0
  -1  -2  -1  495.94   12.91   0
   0  -2   1   96.10    9.26   0
   2  -6   0    0.90   27.55   0
   2  -3   3  -16.43   11.29   0
   1  -3   2  648.55   20.00   0
   3  -6   1   -9.11   25.70   0
   3  -4   3    4.71   13.90   0
   4  -4   3   16.90   17.46   0
   3  -3   3 2863.50   36.96   0
   0  -3   0 8441.51   58.32   0
   2  -4   2    0.12   14.87   0
   5  -6   1  141.39   29.31   0
   1  -5  -1  -19.07   18.40   0
   4  -5   2   -3.63   20.42   0
   2  -6  -2   21.87   22.72   0
   2  -5   0  -12.88   19.07   0
   2  -3   2  725.15   20.67   0
   3  -5   1   38.47   20.54   0
   3  -4   2  248.62   17.82   0
   4  -6   0    3.71   27.96   0
   4  -4   2  374.18   22.79   0
   5  -6   0  -14.89   26.97   0
   1  -5  -2    2.78   19.86   0
   1  -3   1  527.45   17.25   0
   3  -6  -1  -10.51   26.79   0
   5  -5   1   43.03   20.15   0
   2  -4   1    5.62   12.73   0
   2  -2   2  250.89   11.36   0
   4  -5   1   -9.03   17.82   0
   0  -2   0   -1.96    7.44   0
   2  -6  -3    0.17   26.74   0
   3  -3   2    0.85   11.54   0
   0  -3  -1   -5.18   10.20   0
   4  -6  -1  110.75   27.87   0
   5  -6  -1   75.76   28.66   0
   2  -5  -1   75.40   18.15   0
   3  -6  -2   -1.27   25.24   0
   3  -5   0    3.27   16.83   0
   5  -5   0  -11.67   21.34   0
   1  -5  -3  912.86   30.46   0
   1  -2   1    7.51    7.92   0
   3  -4   1  261.69   17.78   0
   4  -5   0 2129.52   44.85   0
   4  -4   1  264.05   21.18   0
   2  -6  -4  193.57   25.73   0
   1  -3   0    5.34   10.43   0
   2  -3   1  465.24   17.43   0
   3  -6  -3  956.96   39.70   0
   4  -6  -2   82.06   24.67   0
   5  -6  -2  102.18   30.32   0
   2  -5  -2  142.76   22.42   0
   3  -5  -1  106.81   22.25   0
   1  -5  -4   -0.85   18.69   0
   2  -6  -5   -2.54   25.00   0
   5  -5  -1   30.70   23.02   0
   0  -3  -2   -2.47   10.45   0
   3  -3   1    5.75   10.89   0
   4  -6  -3   -2.07   28.21   0
   4  -5  -1  -17.82   20.23   0
   3  -6  -4   -3.68   25.76   0
   3  -4   0    9.25   12.84   0
   4  -4   0    8.58   16.62   0
   5  -6  -3    1.43   24.04   0
   2  -6  -6   11.30   27.58   0
   2  -5  -3   -2.58   20.03   0
   2  -2   1   91.53    8.92   0
   1  -5  -5   15.68   19.32   0
   3  -5  -2   86.97   18.99   0
   5  -5  -2   39.31   22.35   0
   0  -2  -1   94.27    7.51   0
   3  -6  -5    8.09   28.43   0
   4  -6  -4  183.50   27.17   0
   4  -5  -2   12.14   20.43   0
   1  -3  -1  179.04   13.38   0
   2  -6  -7  103.51   28.77   0
   2  -3   0    0.79    9.05   0
   1  -5  -6 1673.40   40.54   0
   2  -5  -4  623.10   29.25   0
   3  -4  -1  472.21   22.27   0
   1  -2   0 6249.58   39.64   0
   3  -6  -6 1054.59   43.76   0
   4  -6  -5   23.00   24.38   0
   4  -4  -1  284.25   20.35   0
   0  -3  -3 2676.73   33.29   0
   2  -6  -8    5.35   24.62   0
   3  -3   0 8115.14   58.04   0
   5  -5  -3  -13.07   18.64   0
   4  -5  -3  929.88   32.56   0
   2  -5  -5  247.88   25.07   0
   3  -6  -7   10.80   27.62   0
   4  -6  -6  -13.58   25.14   0
   1  -4  -4 1220.59   30.15   0
   3  -5  -4  664.60   28.66   0
   5  -5  -4  418.55   29.19   0
   2  -3  -1  196.61   13.84   0
   3  -4  -2  719.68   24.10   0
   4  -5  -4   13.44   21.38   0
   4  -4  -2  340.58   21.80   0
   1  -3  -2  299.77   13.89   0
   2  -4  -3 2813.37   42.53   0
   4  -3  -1  244.85   16.86   0
   2  -5  -6    3.80   17.65   0
   2  -2   0   -5.53    7.67   0
   0  -3  -4    2.00    9.05   0
   0  -2  -2  275.39   10.86   0
   3  -5  -5  243.56   22.80   0
   3  -3  -1    5.72   11.64   0
   5  -5  -5  177.19   27.54   0
   1  -4  -5  267.94   19.26   0
   4  -5  -5  -13.61   22.43   0
   2  -5  -7  304.57   26.75   0
   3  -4  -3   -6.71   15.40   0
   4  -4  -3   -5.84   17.09   0
   1  -2  -1   -8.26    7.59   0
   2  -4  -4    1.32   15.92   0
   3  -5  -6   -4.71   22.11   0
   5  -5  -6  -18.70   23.71   0
   1  -4  -6    9.17   16.09   0
   1  -3  -3    6.86    8.96   0
   2  -5  -8   80.06   23.87   0
   2  -3  -2  231.74   13.40   0
   4  -5  -6 1765.47   43.71   0
   4  -3  -2  250.85   16.92   0
   0  -3  -5  -12.38   10.78   0
   3  -5  -7  310.24   28.27   0
   3  -4  -4 1069.88   29.01   0
   3  -3  -2    6.85   12.12   0
   4  -4  -4  551.71   25.26   0
   5  -5  -7  359.80   28.16   0
   2  -5  -9   -2.74   22.81   0
   2  -4  -5   -6.35   13.70   0
   4  -5  -7   -8.93   20.17   0
   1  -4  -7  172.83   18.84   0
   3  -5  -8   30.53   24.82   0
   5  -5  -8   48.71   26.83   0
   2  -5 -10  413.95   30.75   0
   2  -2  -1   85.96    8.98   0
   3  -2  -1  550.41   15.14   0
   0  -2  -3   -0.20    7.25   0
   1  -3  -4  832.60   21.55   0
   2  -3  -3  -11.29   11.42   0
   2  -1   0 6109.70   29.79   0
   3  -4  -5  331.91   22.95   0
   4  -4  -5  148.60   21.13   0
   4  -3  -3    7.37   13.26   0
   0  -3  -6 2160.99   32.34   0
   2  -4  -6 3690.81   50.53   0
   3  -5  -9   -8.53   21.60   0
   5  -5  -9  -12.93   26.76   0
   1  -4  -8    4.88   17.52   0
   2  -5 -11   30.41   22.43   0
   4  -5  -9 1225.14   42.67   0
   1  -2  -2   -0.61    6.50   0
   3  -5 -10  499.65   34.82   0
   2  -5 -12   -3.24   22.67   0
   3  -4  -6    0.29   17.59   0
   4  -5 -10   16.79   26.73   0
   4  -4  -6   -9.64   18.13   0
   1  -4  -9   -5.30   18.11   0
   2  -4  -7    3.44   14.50   0
   3  -5 -11   19.12   28.71   0
   5  -4  -7   11.45   18.38   0
   0  -3  -7   -1.26   12.57   0
   1  -3  -5  144.98   13.57   0
   3  -5 -12  -18.89   27.61   0
   4  -4  -7  177.96   22.02   0
   1  -4 -10  404.27   25.52   0
   2  -4  -8  -25.85   17.61   0
   3  -4  -7  169.86   19.17   0
   3  -3  -4   -5.45   13.30   0
   3  -2  -2  636.17   16.49   0
   5  -4  -8    0.66   19.88   0
   0  -2  -4 2033.20   24.45   0
   2  -2  -2  339.62   11.85   0
   0  -3  -8   -4.05   12.65   0
   5  -4  -9 1026.33   38.08   0
   1  -4 -11   11.84   17.18   0
   1  -3  -6    5.46   12.08   0
   2  -4  -9 1513.81   38.00   0
   3  -4  -8    5.39   16.69   0
   1  -2  -3  672.22   15.85   0
   2  -3  -5  140.26   13.25   0
   1  -4 -12    5.97   18.58   0
   3  -4  -9  -12.57   19.75   0
   4  -4  -9  -17.59   21.12   0
   5  -4 -10    4.99   21.82   0
   1  -4 -13  338.39   27.77   0
   2  -4 -10    1.37   17.06   0
   4  -3  -6   13.65   15.96   0
   5  -4 -11    1.21   22.91   0
   1  -3  -7  360.52   17.28   0
   2  -4 -11    7.87   18.44   0
   2  -3  -6    1.22   14.14   0
   3  -2  -3    7.59    9.54   0
   4  -4 -10  560.44   28.58   0
   0  -2  -5  588.09   15.23   0
   2  -2  -3    1.82    8.92   0
   2  -4 -12  524.58   28.59   0
   3  -4 -11    2.36   22.18   0
   4  -4 -11   23.84   20.82   0
   2  -4 -13  -13.07   24.74   0
   4  -4 -12   10.11   25.86   0
   4  -3  -7  163.00   19.37   0
   1  -2  -4   -5.78    8.55   0
   2  -4 -14   -9.48   24.25   0
   3  -4 -12  -16.13   19.64   0
   2  -4 -15  665.18   37.35   0
   3  -4 -13  281.37   30.70   0
   3  -3  -7    8.37   15.36   0
   4  -4 -13  332.03   28.72   0
   3  -4 -14   12.58   25.59   0
   4  -3  -8  -15.44   17.50   0
  -1  -1  -4   -3.09    4.76   0
   1  -3  -9   -9.93   12.07   0
   3  -2  -4 1931.62   27.98   0
   0  -2  -6   -4.13    8.51   0
   2  -3  -8    2.91   12.48   0
   2  -2  -4 1819.10   26.08   0
   1  -3 -10 1021.86   29.31   0
   3  -3  -8   -2.06   12.81   0
   4  -3  -9   -1.43   17.61   0
   1  -2  -5   10.45    8.93   0
   2  -3  -9    7.53   13.24   0
   3  -3  -9 1328.50   33.18   0
   1  -3 -11  194.52   17.90   0
   0  -2  -7  821.95   19.20   0
   1  -3 -12   11.54   17.32   0
   2  -3 -10 1165.51   32.03   0
   3  -2  -5  430.35   15.41   0
   4  -3 -11  139.50   23.46   0
   2  -2  -5  656.80   18.06   0
   3  -3 -10   -0.83   14.56   0
   1  -3 -13  437.76   25.31   0
   1  -1  -2 1066.38   13.90   0
   2  -3 -11  168.93   21.06   0
   3  -3 -11   22.74   18.17   0
   4  -3 -12   -7.33   18.76   0
   1  -3 -14    2.53   18.93   0
   1  -2  -6 5476.03   44.37   0
   4  -3 -13  395.55   27.37   0
   0  -2  -8   68.80   10.94   0
   0  -1  -3   -2.08    5.01   0
   1  -3 -17   -2.83   24.45   0
   1  -3 -16  214.09   27.83   0
   1  -3 -15    3.17   18.69   0
   2  -3 -12   -0.69   15.95   0
   3  -3 -12 1122.90   34.18   0
   3  -2  -6   -2.42   11.10   0
   4  -3 -14   -8.03   20.80   0
   2  -3 -13  443.96   24.94   0
   3  -3 -13  -17.69   20.73   0
  -1  -1  -5    1.55    5.51   0
   2  -3 -15   -3.90   22.28   0
   2  -3 -14   10.31   18.28   0
   2  -2  -6    0.59   10.25   0
   3  -3 -14    8.83   21.77   0
   3  -1  -3    0.87    6.84   0
   4  -2  -8   -0.92   14.82   0
   2  -3 -17   10.63   25.17   0
   2  -3 -16  229.07   27.71   0
   3  -3 -15 1039.29   36.74   0
   0  -2  -9    4.39   10.38   0
   1  -2  -7    8.71    8.60   0
   3  -2  -7  329.30   16.60   0
   4  -2  -9 2095.67   38.72   0
   0  -2 -10 1194.97   25.47   0
   2  -2  -7  697.21   18.71   0
   4  -2 -10    4.69   17.68   0
   1  -2  -8   22.08   10.99   0
   4  -2 -11   -3.03   17.41   0
   2  -2  -8   79.90   11.18   0
   2  -1  -3 6489.70   36.08   0
   3  -2  -9    3.16   14.11   0
   4  -2 -12  924.15   31.96   0
   0  -2 -12   -1.86   12.82   0
   1  -2  -9 4795.73   46.16   0
   1  -1  -3   -1.38    4.77   0
   4  -2 -14   -0.91   21.77   0
   4  -2 -13   -5.29   20.11   0
   4  -2 -15  512.11   29.48   0
   2   3 -12    7.98   26.17   0
   3   1  -1  580.15   23.41   0
   3   1  -2  649.33   24.78   0
   3   2  -7  266.61   27.56   0
   1   1  -9 5324.56   45.09   0
   3   1  -3    4.18   16.32   0
   2   2 -11    5.36   19.80   0
   3   2  -8   64.77   24.84   0
   4   2  -1  144.35   27.45   0
   4   2   0   -2.61   25.82   0
   4   2   1  227.40   25.40   0
   1   0  -1  763.69   11.49   0
   3   1  -4 1289.14   31.29   0
   4   2  -2  114.38   28.80   0
   3   2  -9  -23.06   25.20   0
   4   2  -3   -7.90   25.77   0
   2   2 -12  476.93   28.54   0
   4   2  -4  192.58   30.49   0
   1   0  -2 1255.99   14.73   0
   1   1 -10   -2.37   10.32   0
   3   1  -6    4.94   17.79   0
   3   2 -10  351.45   30.69   0
   4   2  -5   50.36   29.89   0
   2   0   0   -6.97    7.61   0
   2   0   1   91.63    7.68   0
   2   0   2  310.29   10.75   0
   4   2  -6   11.54   27.46   0
   2   0  -1   97.91    8.42   0
   3   1  -7  185.07   19.44   0
   4   1   0 2112.68   44.18   0
   4   1   1    4.48   19.15   0
   4   1   2   -1.79   19.16   0
   1   0  -3   -7.21    4.89   0
   2   0  -2  282.69   12.52   0
   2   0   4 1844.61   19.95   0
   2   1 -10 1006.33   28.07   0
   3   2 -11   14.95   22.46   0
   4   1  -2   -8.07   20.30   0
   4   1  -1    7.51   20.42   0
   3   1  -8    8.47   18.96   0
   4   1  -3 1048.61   36.57   0
   3   2 -12   19.63   28.32   0
   4   1  -4    2.91   22.62   0
   1   0  -4 2123.26   20.97   0
   2   0  -4 2077.38   27.66   0
   3   1  -9  -30.79   19.41   0
   4   1  -5    2.78   23.59   0
   2   1 -11  187.69   16.57   0
   3   0   0 8086.32   59.00   0
   3   0   1    8.79   11.28   0
   4   1  -6 1700.17   45.53   0
   2   0  -5  582.33   17.27   0
   3   0  -2   -1.75   12.21   0
   3   0  -1   -1.46    9.80   0
   3   0   2    5.28   10.56   0
   3   0   3 2775.66   33.40   0
   3   1 -10  371.08   26.75   0
   3   2 -13  144.01   30.00   0
   1   0  -5  504.21   12.34   0
   3   0  -3 2823.06   38.73   0
   4   1  -7    5.25   20.75   0
   4   1  -8   16.13   25.06   0
   2   0  -6    4.29    8.01   0
   3   1 -11   -0.73   17.50   0
   1   0  -6   -1.12    6.94   0
   4   1  -9 1193.79   43.05   0
   5   1  -2  126.21   31.24   0
   5   1  -1   64.58   28.54   0
   5   1   0   -0.64   26.17   0
   2   0  -7  841.45   19.88   0
   3   1 -12   -5.99   21.14   0
   5   1  -3    3.14   24.60   0
   4   0  -2  380.72   22.76   0
   4   0  -1  246.36   18.49   0
   4   0   0    0.13   13.31   0
   4   0   1  310.70   20.56   0
   4   0   2  330.17   19.82   0
   4   1 -10   13.54   22.90   0
   2   0  -8   56.92   11.70   0
   3   0  -7   -5.31   12.08   0
   4   0  -4  566.64   26.87   0
   4   0  -3    3.59   14.97   0
   1   0  -7  342.89   11.49   0
   3   1 -13  330.16   27.49   0
   4   0  -5  186.95   22.22   0
   4   1 -11   -2.73   22.68   0
   3   0  -8  -19.28   12.07   0
   4   0  -6    4.95   19.64   0
   2   0  -9   -1.45   11.09   0
   4   0  -7  141.88   21.57   0
   1   0  -8   -1.52    7.18   0
   3   0  -9 1350.94   30.86   0
   4   0  -8    4.26   16.87   0
   5   0  -3    7.47   22.75   0
   5   0  -2   59.56   23.90   0
   5   0  -1   22.76   22.50   0
   5   0   0  -10.08   21.76   0
   2   0 -10 1262.87   26.29   0
   3   0 -10   -0.91   12.90   0
   4   0  -9   -0.64   19.88   0
   5   0  -4  460.07   30.89   0
   5   0  -6   -0.99   24.05   0
   5   0  -5  218.92   25.19   0
   1   0  -9   -1.85    7.56   0
   3   0 -11    1.24   15.46   0
   4   0 -10  383.91   27.71   0
   5   0  -7  331.71   32.00   0
   5   0  -8   48.22   26.38   0
   3   0 -12 1011.13   30.68   0
   4   0 -11   46.25   21.39   0
   4   0 -12   -1.06   21.23   0
   3   0 -13   12.36   16.63   0
   4   0 -13  245.63   26.46   0
   3  -1  -3   -3.62   10.23   0
   3  -1  -2  752.44   19.13   0
   4  -1  -5   47.16   15.93   0
   4  -1  -4  422.03   19.05   0
   4  -1  -3   -5.39   11.33   0
   3  -1  -4 1629.48   26.87   0
   3  -1  -1  498.72   15.20   0
   3  -1   0   -6.59    8.91   0
   4  -1  -6   -1.20   14.81   0
   4   0 -14   10.31   23.76   0
   3  -1  -6   -2.03   11.39   0
   4  -1  -7  155.81   18.02   0
   4  -1   2  729.83   20.82   0
   5  -1  -5   -1.76   19.55   0
   5  -1  -4   -0.80   17.89   0
   5  -1  -2   11.61   15.64   0
   5  -1  -1  -18.66   17.12   0
   3  -1   1  213.82   10.72   0
   4  -1  -8   -9.67   16.54   0
   5  -1  -6 1759.75   40.14   0
   5  -1   0 2195.87   39.17   0
   5  -1   1  -10.18   15.57   0
   3  -1   2  273.07   11.64   0
   4  -1  -9  -11.09   16.09   0
   5  -1  -8  -10.42   20.44   0
   5  -1  -7   11.18   18.08   0
   3  -1  -9   -2.36   12.78   0
   4  -1 -10  769.84   26.79   0
   5  -1  -9  847.52   32.76   0
   6  -1  -3   12.23   20.55   0
   6  -1  -2  130.08   22.65   0
   6  -1  -1   96.49   25.49   0
   2  -1  -4    9.95    7.78   0
   2  -1  -3 6689.82   41.06   0
   4  -1 -11  106.64   18.85   0
   5  -1 -10  -18.16   18.46   0
   2  -1  -5    7.54    6.56   0
   2  -1  -2   -3.69    5.63   0
   3  -1 -10  538.17   20.05   0
   5  -1 -11   -6.05   23.94   0
   2  -1  -6 9299.41   52.71   0
   2  -1  -1   -0.84    5.39   0
   4  -1 -12    3.12   18.15   0
   2  -1  -7   -3.98    7.05   0
   2  -1   0 6479.77   35.84   0
   3  -1 -11   21.72   11.94   0
   3  -1   4  989.61   17.31   0
   2  -1  -8    1.50    8.89   0
   4  -1 -13  412.43   26.50   0
   3  -1 -12   -9.36   11.87   0
   2  -1  -9 2303.91   29.64   0
   2  -1   1    4.64    5.63   0
   2  -1 -10   -3.98    9.66   0
   5  -2  -6   -0.57   17.68   0
   5  -2  -3    4.83   16.13   0
   5  -2  -2  133.78   17.35   0
   2  -1 -11   -5.54   10.39   0
   5  -2  -8   23.79   18.89   0
   5  -2  -7  262.92   20.12   0
   5  -2  -1   40.25   16.10   0
   6  -2  -6    5.45   19.07   0
   6  -2  -5   86.03   19.96   0
   6  -2  -4  443.93   25.71   0
   6  -2  -3   -0.40   17.29   0
   6  -2  -2  204.60   23.55   0
   4  -2  -6 2337.11   37.81   0
   4  -2  -5    2.05   13.56   0
   4  -2  -4   -6.79   13.05   0
   4  -2  -3 1010.51   24.86   0
   5  -2  -9   -8.28   18.80   0
   5  -2   0   -2.56   14.84   0
   6  -2  -1  244.30   22.95   0
   4  -2  -8   16.79   15.18   0
   4  -2  -7   -1.46   12.31   0
   5  -2 -10  344.34   25.70   0
   4  -2  -9 2030.67   38.41   0
   5  -2 -11   45.51   22.25   0
   5  -2   1  118.41   14.39   0
   4  -2 -10    5.03   16.01   0
   5  -2 -12   -3.98   20.81   0
   2  -1   3  676.21   10.93   0
   4  -2 -11   23.51   14.48   0
   4  -2   1    4.62   11.29   0
   4  -2 -12  843.29   29.88   0
   3  -2  -6    7.18   10.58   0
   3  -2  -4 1872.07   27.70   0
   4  -2   2   -3.45   10.67   0
   3  -2  -3    8.62    7.91   0
   4  -2 -13    6.51   15.93   0
   3  -2  -9    3.04   10.17   0
   3  -2  -2  621.80   16.75   0
   3  -2 -10  585.14   20.93   0
   4  -2   3 2879.39   33.84   0
   1  -1  -7  339.37    9.82   0
   1  -1  -6   -3.99    5.26   0
   1  -1  -5  370.45    9.33   0
   2  -1   4   -2.39    4.60   0
   3  -2 -11   36.84   13.98   0
   3  -2  -1  553.16   14.94   0
   6  -3  -5  -15.20   22.26   0
   6  -3  -4  -13.56   20.18   0
   1  -1  -8    1.05    5.89   0
   1  -1  -4 2181.47   18.60   0
   6  -3  -3 1125.87   35.18   0
   1  -1  -9    4.07    6.17   0
   3  -2 -12    0.50   13.57   0
   3  -2   0   -2.46    6.90   0
   5  -3  -7  335.45   23.96   0
   5  -3  -6    4.10   18.39   0
   5  -3  -5  140.07   19.53   0
   6  -3  -2   -2.33   17.11   0
   6  -3  -1   -3.29   18.99   0
   1  -1  -3   -2.00    3.95   0
   5  -3  -9   -1.21   21.41   0
   5  -3  -8   26.98   17.14   0
   5  -3  -4  565.48   23.95   0
   5  -3  -3  -12.48   16.03   0
   3  -2   1  201.80   11.07   0
   5  -3 -10  456.89   28.52   0
   5  -3  -2  122.17   18.81   0
   6  -3   0 1999.85   40.94   0
   5  -3 -11   23.13   19.22   0
   5  -3  -1   59.33   17.36   0
   1  -1  -2 1037.07   12.23   0
   5  -3 -12   -0.82   19.33   0
   3  -2   2  294.34   11.85   0
   5  -3   0    1.05   15.23   0
   4  -3  -8   -1.54   16.56   0
   4  -3  -7   99.74   18.03   0
   4  -3  -6    0.27   15.74   0
   4  -3 -10  635.35   27.60   0
   4  -3  -9   -2.13   14.49   0
   4  -3  -4  380.81   18.45   0
   5  -3   1  110.16   15.09   0
   1  -1  -1  891.55   11.16   0
   4  -3 -11  121.65   21.12   0
   4  -3  -3    1.30   11.54   0
   2  -2  -9    2.96   10.16   0
   2  -2  -8   74.06   10.51   0
   2  -2  -6   -1.01    7.36   0
   2  -2  -5  685.70   16.87   0
   3  -2   3    1.63    7.58   0
   4  -3 -12   -6.93   19.52   0
   4  -3  -2  290.60   18.28   0
   2  -2 -10 1022.44   23.22   0
   2  -2  -4 1888.00   24.97   0
   4  -3 -13  356.16   26.48   0
   4  -3  -1  270.22   17.51   0
   6  -4  -6    0.15   25.76   0
   2  -2  -3   -2.13    6.71   0
   6  -4  -5  146.68   24.74   0
   6  -4  -4  492.32   33.37   0
   6  -4  -3   -3.54   23.92   0
   2  -2  -2  378.54   12.15   0
   6  -4  -2  309.48   28.62   0
   6  -4  -1  273.73   29.62   0
   2  -2  -1  119.72    9.73   0
   5  -4  -9 1021.67   41.07   0
   5  -4  -8   -7.94   23.69   0
   5  -4  -7   -0.04   22.68   0
   5  -4  -6 1990.46   47.36   0
   3  -3 -10  -12.74   15.59   0
   3  -3  -9 1395.32   32.67   0
   3  -3  -8   -9.69   12.65   0
   3  -3  -7   10.89   12.67   0
   5  -4 -11  -13.26   28.68   0
   5  -4 -10    7.95   22.45   0
   5  -4  -5  -17.56   18.70   0
   5  -4  -4  -15.70   21.68   0
   6  -4   0   -4.07   20.94   0
   4  -6  -2   93.39   21.37   0
   5  -6  -1   99.62   20.65   0
   2  -2   2  266.19    9.73   0
   3  -6  -4   -0.65   16.80   0
   3  -5  -1  109.80   14.57   0
   3  -4   1  248.39   14.21   0
   2  -3   1  450.08   13.61   0
   3  -3   2    8.23    9.37   0
   4  -5   0 2079.36   37.75   0
   1  -3  -1  170.69   10.55   0
   4  -6  -3    0.17   21.97   0
   2  -5  -4  612.38   23.25   0
   3  -6  -5   -5.79   17.16   0
   5  -5   0    5.27   14.97   0
   0  -3  -4   -1.92    7.54   0
   3  -5  -2  121.12   15.49   0
   4  -4   1  273.35   17.06   0
   0  -2  -2  268.78    8.56   0
   3  -6  -6 1008.62   34.21   0
   3  -4   0   -2.75   10.01   0
   4  -6  -4  178.37   25.14   0
   4  -5  -1    9.30   14.43   0
   4  -3   2  649.69   17.40   0
   1  -2   0 6249.86   35.02   0
   2  -5  -5  259.26   19.46   0
   2  -1   2    3.75    4.49   0
   5  -5  -1   30.61   18.37   0
   2  -3   0   -5.97    7.05   0
   3  -6  -7    8.84   22.37   0
   3  -5  -3    1.56   13.14   0
   3  -3   1    1.47    9.11   0
   3  -2   2  258.60   10.29   0
   4  -6  -5   26.80   23.47   0
   1  -3  -2  275.54   11.97   0
   4  -5  -2   -2.92   14.61   0
   4  -4   0    6.61   13.62   0
   2  -5  -6   11.18   15.00   0
   3  -6  -8    9.10   21.58   0
   3  -4  -1  439.61   18.72   0
   5  -4   0 2179.33   37.03   0
   2  -2   1   99.40    7.73   0
   3  -5  -4  653.73   25.63   0
   4  -6  -6   -6.14   22.30   0
   5  -5  -2   65.35   17.68   0
   2  -4  -3 2750.26   36.31   0
   4  -5  -3  960.89   29.79   0
   4  -3   1  480.68   15.88   0
   2  -5  -7  311.97   20.42   0
   4  -4  -1  287.82   18.57   0
   5  -5  -3   -3.07   18.78   0
   6  -5  -3   -0.94   20.49   0
   2  -3  -1  202.78   10.76   0
   3  -5  -5  268.06   18.83   0
   3  -4  -2  743.77   22.29   0
   3  -3   0 8197.20   53.43   0
   5  -4  -1   -0.94   15.43   0
   0  -2  -3   -2.29    5.13   0
   1  -3  -3   -0.86    6.80   0
   2  -5  -8   44.23   17.03   0
   4  -5  -4   -0.06   16.98   0
   2  -4  -4   -2.42   11.50   0
   6  -5  -4  368.39   27.95   0
   1  -2  -1    8.22    5.03   0
   3  -5  -6    5.08   16.20   0
   3  -2   1  190.29    9.51   0
   4  -3   0   -2.71   10.83   0
   5  -5  -4  417.49   24.32   0
   2  -5  -9    1.78   17.33   0
   4  -5  -5    7.21   18.79   0
   4  -4  -2  326.54   18.67   0
   5  -4  -2    2.40   13.06   0
   2  -4  -5   -0.02   12.59   0
   2  -3  -2  225.98   12.07   0
   2  -2   0    1.30    6.38   0
   3  -5  -7  342.54   22.25   0
   5  -5  -5  202.42   23.23   0
   1  -3  -4  854.75   18.02   0
   3  -3  -1    4.01    9.37   0
   4  -4  -3   -5.63   14.58   0
   3  -5  -8   52.44   16.95   0
   3  -4  -4 1128.54   26.42   0
   5  -5  -6   -0.38   20.11   0
   5  -4  -3 1439.56   31.52   0
   2  -4  -6 3718.50   43.48   0
   4  -5  -7   -7.57   19.92   0
   0  -2  -4 1998.63   19.72   0
   3  -5  -9   12.27   19.16   0
   4  -4  -4  606.27   23.18   0
   5  -5  -7  332.54   24.17   0
   1  -3  -5  144.27   10.61   0
   1  -2  -2    3.12    4.95   0
   2  -3  -3    5.19    7.47   0
   3  -5 -10  450.64   27.20   0
   3  -4  -5  331.79   18.40   0
   3  -3  -2    6.51    9.76   0
   3  -2   0   -1.00    6.81   0
   4  -5  -8   -0.38   17.14   0
   5  -4  -4    4.31   13.97   0
   2  -4  -7    0.73   12.78   0
   5  -5  -8   83.00   22.70   0
   3  -5 -11   26.70   21.39   0
   4  -5  -9 1309.42   37.66   0
   2  -2  -1  102.48    8.05   0
   4  -4  -5  150.67   18.04   0
   5  -4  -5   15.75   16.99   0
   2  -4  -8   -2.62   13.68   0
   3  -5 -12   -1.42   20.82   0
   3  -4  -6   15.42   12.25   0
   4  -5 -10    8.03   21.11   0
   1  -3  -6    9.95    8.96   0
   2  -3  -4  968.13   20.31   0
   3  -3  -3 2798.73   33.40   0
   4  -5 -11    7.94   19.47   0
   4  -4  -6    0.92   15.33   0
   5  -4  -6 1992.93   39.50   0
   0  -2  -5  569.69   11.87   0
   2  -4  -9 1401.15   30.51   0
   3  -4  -7  162.06   16.98   0
   3  -2  -1  559.34   14.27   0
   1  -2  -3  691.85   13.37   0
   2  -4 -10    1.72   14.09   0
   4  -4  -7  159.95   18.59   0
   5  -4  -7   -6.03   17.96   0
   6  -4  -8   -9.17   21.37   0
   1  -3  -7  327.55   13.00   0
   2  -3  -5  130.55   11.73   0
   3  -4  -8    3.72   12.93   0
   3  -3  -4    3.85    9.19   0
   2  -4 -11    7.57   12.94   0
   2  -2  -2  319.71   10.27   0
   3  -4  -9    1.06   16.06   0
   4  -4  -8    1.75   17.06   0
   4  -3  -4  365.39   16.25   0
   5  -4  -8   -1.01   15.63   0
   2  -4 -12  527.62   24.05   0
   0  -2  -6    0.19    6.51   0
   1  -3  -8   10.73    8.49   0
   4  -4  -9    5.08   17.33   0
   4  -2  -2    1.40    8.73   0
   5  -4  -9 1012.71   32.98   0
   5  -3  -5  164.31   15.44   0
   2  -4 -13    1.20   17.53   0
   2  -3  -6    2.92    8.62   0
   3  -4 -11    5.99   16.67   0
   3  -2  -2  660.77   15.04   0
   3  -1   0    3.84    5.78   0
   4  -4 -10  550.93   26.47   0
   4  -3  -5   59.49   13.51   0
   5  -4 -10    4.81   17.21   0
   1  -2  -4    3.93    6.45   0
   5  -4 -11   31.42   19.87   0
   5  -3  -6    2.49   14.80   0
   1  -1  -1  830.31   10.09   0
   3  -4 -12   -2.98   17.66   0
   4  -4 -11   28.99   20.68   0
   2  -2  -3   -7.59    7.00   0
   3  -4 -13  312.24   24.05   0
   4  -3  -6   12.63   12.99   0
   3  -4 -14    9.50   19.77   0
   4  -4 -12    2.51   17.07   0
   4  -2  -3 1030.84   21.19   0
   5  -3  -7  398.47   21.54   0
   0  -2  -7  820.65   14.98   0
   3  -4 -15   -6.17   22.48   0
   4  -4 -13  330.70   24.10   0
   1  -3 -11  215.44   15.65   0
   3  -3  -7   -0.88   12.40   0
   3  -2  -3    0.22    8.43   0
   4  -3  -7  155.02   16.03   0
   5  -3  -8   30.51   16.41   0
   1  -2  -5   -6.91    5.41   0
   2  -3  -9   -3.10    9.83   0
   4  -3  -8   -0.05   14.44   0
   4  -2  -4    9.84   10.71   0
   5  -3  -9  -10.62   14.94   0
   0  -2  -8   71.41    7.90   0
   2  -2  -4 1876.47   23.01   0
   5  -3 -10  494.77   25.90   0
   2  -3 -10 1182.51   26.63   0
   2  -1  -1    7.35    4.84   0
   4  -3  -9   -1.54   15.11   0
   3  -3  -9 1367.08   28.46   0
   3  -2  -4 1939.16   25.49   0
   5  -3 -11   28.30   19.57   0
   1  -2  -6 5503.48   37.94   0
   2  -3 -11  183.32   14.87   0
   4  -3 -10  745.23   26.03   0
   5  -3 -12    9.57   21.86   0
   2  -3 -12    4.02   14.59   0
   3  -3 -10   -4.81   12.03   0
   2  -3 -13  457.62   21.77   0
   2  -2  -5  688.72   15.45   0
   3  -3 -11   -4.41   15.09   0
   4  -3 -11  145.38   16.92   0
   1  -1  -2 1068.27   12.28   0
   2  -3 -14   -4.07   15.42   0
   3  -2  -5  485.24   15.21   0
   4  -3 -12   -3.51   17.02   0
   2  -3 -17    9.71   19.33   0
   2  -3 -16  212.84   22.91   0
   2  -3 -15   -7.14   16.57   0
   3  -3 -12 1115.33   28.99   0
   4  -3 -13  400.57   23.08   0
   4  -2  -6 2483.63   34.11   0
   1  -2  -7    0.05    6.34   0
   3  -3 -14  -13.26   17.90   0
   3  -3 -13    6.18   14.19   0
   4  -3 -14    0.85   16.90   0
   2  -2  -6   -2.88    8.34   0
   3  -3 -16   -0.45   19.53   0
   3  -3 -15 1149.54   33.04   0
   3  -2  -6   -3.89    7.98   0
   4  -2  -7   -6.95   11.45   0
   5  -2 -10  424.97   24.17   0
   4  -5   6 1786.10   34.71   0
   5  -5   3    1.09   15.46   0
   3  -4   4  397.85   16.26   0
   4  -4   1  253.71   15.36   0
   6  -6   8   12.90   19.95   0
   6  -5   2   84.25   18.56   0
   4  -5   7   -1.80   13.40   0
   6  -6   9  444.15   29.58   0
   2  -3   3   -0.64    6.24   0
   3  -2  -3    0.08    6.48   0
   4  -5   8   -1.48   16.24   0
   4  -3  -2  222.14   12.28   0
   3  -4   5   42.71   12.23   0
   3  -3   0 7875.32   48.54   0
   4  -5   9  923.09   29.44   0
   5  -5   5  176.43   19.81   0
   6  -5   3   13.99   15.86   0
   4  -4   2  358.53   16.33   0
   4  -5  10    1.03   15.29   0
   4  -5  11   10.92   18.11   0
   2  -3   4 1672.56   22.81   0
   3  -4   6    0.36   10.25   0
   4  -5  12  347.85   25.38   0
   7  -5   4  -11.88   22.05   0
   4  -5  13   -5.98   17.36   0
   4  -4   3    2.43   10.85   0
   5  -5   7  331.99   22.41   0
   6  -5   5   33.10   20.04   0
   3  -4   7  156.62   13.46   0
   3  -3   1  -11.13    7.14   0
   4  -3  -1  267.71   12.60   0
   5  -5   8   68.99   21.47   0
   7  -5   5   -5.10   22.97   0
   2  -3   5  517.62   14.91   0
   5  -5   9  -11.63   19.72   0
   6  -5   6    4.71   17.72   0
   6  -4   1  115.10   18.51   0
   3  -4   8   13.44   11.23   0
   3  -2  -2  631.73   13.49   0
   4  -4   4  523.58   19.55   0
   5  -5  10  357.15   26.83   0
   6  -5   7   92.92   24.25   0
   3  -4   9   -1.71   13.63   0
   5  -5  11   27.49   23.27   0
   6  -5   8   -4.98   21.95   0
   7  -5   7   21.44   25.27   0
   3  -3   2   -1.24    7.70   0
   4  -4   5  144.53   16.62   0
   4  -3   0    4.99   10.49   0
   5  -5  12  -18.69   21.58   0
   5  -5  13   92.62   25.89   0
   5  -5  14   11.31   23.70   0
   5  -5  15   15.36   25.09   0
   5  -4   3  953.21   27.24   0
   6  -4   2   83.46   18.48   0
   2  -3   6    0.93    7.37   0
   6  -5   9  -17.31   19.44   0
   6  -5  10  210.65   27.41   0
   3  -4  12   -5.49   15.29   0
   6  -5  11   15.10   26.03   0
   2  -3   7  319.29   14.09   0
   5  -4   4    9.98   13.16   0
   6  -4   3   35.47   15.08   0
   3  -3   3 2809.77   32.15   0
   4  -3   1  535.99   17.95   0
   2  -3   8    4.27    9.42   0
   5  -4   5   -3.95   15.43   0
   5  -3   0   -1.42   12.20   0
   6  -4   4  194.99   20.63   0
   3  -2  -1  552.90   12.97   0
   4  -4   8   -5.22   12.96   0
   7  -4   5   74.21   22.94   0
   2  -3   9   10.77   10.39   0
   3  -3   4   -0.41   10.29   0
   4  -4   9   11.96   15.85   0
   5  -4   6 1701.67   36.50   0
   6  -4   5    1.23   18.27   0
   4  -4  10  436.63   23.26   0
   4  -3   2  675.12   20.07   0
   5  -3   1   87.03   13.90   0
   7  -4   6   -6.06   22.03   0
   2  -3  10  578.29   18.32   0
   4  -4  11   30.20   15.47   0
   4  -4  12   -4.25   17.40   0
   5  -4   7   -0.99   14.37   0
   6  -4   6    9.45   16.99   0
   7  -4   7   64.14   24.31   0
   2  -3  11   46.92   12.45   0
   3  -3   5   -0.92   10.12   0
   4  -4  13  256.91   21.50   0
   4  -4  14   -3.74   19.14   0
   6  -4   7  107.65   22.62   0
   4  -3   3   -6.12   11.15   0
   5  -4   9 1193.00   34.68   0
   6  -4   8    7.34   20.71   0
   7  -4   8  -14.13   21.30   0
   1  -2   7    3.32    6.47   0
   3  -2   0   -5.11    6.09   0
   5  -4  10   -3.82   19.25   0
   5  -3   2  134.05   13.71   0
   6  -4   9  -17.32   20.75   0
   3  -3   6 2266.33   31.44   0
   4  -2  -1   -5.44    8.75   0
   5  -4  11    4.71   17.45   0
   5  -4  12  548.44   31.26   0
   5  -4  13    3.40   22.10   0
   5  -4  14    8.07   22.92   0
   5  -4  15  402.00   30.96   0
   5  -4  16   -8.98   25.87   0
   6  -4  10  343.76   29.05   0
   4  -3   4 1222.64   26.52   0
   6  -4  11   52.10   21.88   0
   6  -4  12   -1.85   23.60   0
   1  -2   8    4.86    6.81   0
   2  -2   3    0.48    5.78   0
   3  -3   7    6.21    9.70   0
   5  -3   3   -1.04   11.51   0
   6  -4  13  226.78   26.45   0
   6  -3   3  868.74   26.66   0
   3  -3   8    1.86   12.34   0
   1  -2   9 2232.18   25.26   0
   3  -2   1  193.54   10.58   0
   4  -3   5  299.51   16.09   0
   6  -3   4  -10.00   16.43   0
   3  -3   9 1361.38   27.34   0
   4  -2   0 3859.82   36.54   0
   2  -2   4 2138.81   24.24   0
   3  -3  10    1.29   11.18   0
   4  -3   6    6.76   11.04   0
   6  -3   5   -1.03   15.40   0
   7  -3   7   77.00   25.23   0
   3  -3  11   -7.90   11.43   0
   3  -3  14   -0.40   16.56   0
   4  -3   7  169.46   16.40   0
   6  -3   6  965.13   31.73   0
   7  -3   8  -10.58   25.55   0
   5  -3   6    4.95   14.71   0
   7  -3   9   -4.79   25.59   0
   3  -2   2  312.90   11.69   0
   4  -3   8   -0.18   12.43   0
   5  -3   7  296.64   20.25   0
   6  -3   7    6.78   16.77   0
   2  -2   5  627.35   14.36   0
   4  -3  17   15.75   23.95   0
   4  -2   1    4.09    8.02   0
   6  -3   8   -2.05   19.60   0
   4  -3  10  384.04   20.55   0
   4  -3  11    4.37   16.86   0
   4  -3  15    8.88   19.63   0
   4  -3  16  311.16   26.14   0
   5  -3   8   59.73   15.10   0
   6  -3   9  704.60   30.06   0
   6  -3  10   10.20   21.85   0
   4  -3  12    2.95   14.94   0
   4  -3  13  303.30   21.69   0
   4  -3  14  -10.44   15.80   0
   5  -3   9   -0.85   14.84   0
   5  -3  16  105.06   27.03   0
   5  -3  17  -10.77   22.55   0
   6  -3  11  -12.39   19.18   0
   6  -3  12  389.60   31.74   0
   2  -2   6   -3.43    6.17   0
   3  -2   3    1.78    7.01   0
   4  -2   2    1.79   10.27   0
   5  -3  11   42.06   17.36   0
   5  -3  12   -1.20   19.76   0
   5  -3  13  110.03   24.04   0
   5  -3  14   30.41   22.23   0
   5  -3  15   -3.65   19.52   0
   5  -2   2  128.71   15.07   0
   2  -2   7  885.78   18.36   0
   3  -2   4  914.31   18.79   0
   4  -2   3 2818.53   34.30   0
   5  -2   3   -2.93   13.33   0
   2  -2   8   73.09   10.03   0
   6  -2   5   18.80   18.48   0
   2  -2   9   -2.66    9.72   0
   3  -2   5  149.68   12.12   0
   5  -2   4  643.80   22.91   0
   6  -2   6   -7.41   20.01   0
   2  -2  10 1210.93   23.70   0
   4  -2   4   -4.49    9.09   0
   6  -2   7   75.43   21.23   0
   2  -2  11  106.91   11.04   0
   2  -2  12   -0.08   11.16   0
   2  -2  13  359.29   16.52   0
   3  -2   6   -5.58    9.84   0
   4  -2   5    2.84   11.17   0
   6  -2   9   -7.33   21.69   0
   6  -2  10  285.83   27.73   0
   3  -2   7  362.73   16.06   0
   4  -2  18  290.04   29.16   0
   5  -2   6   -1.31   12.95   0
   6  -2  11   46.14   21.93   0
   6  -2  12   -2.64   21.69   0
   6  -2  13  163.43   26.30   0
   3  -2   8    5.49   11.63   0
   3  -2  15   -5.48   16.07   0
   3  -2  16  174.28   18.64   0
   4  -2   6 3581.31   41.24   0
   4  -2  17   -1.30   22.39   0
   5  -2   7  299.71   19.17   0
   5  -2  16  140.35   28.15   0
   3  -2   9   17.99   12.45   0
   3  -2  14   16.02   16.22   0
   4  -2   7    6.73   11.04   0
   4  -2  16   -1.07   21.33   0
   5  -2   8   33.92   14.62   0
   5  -2   9    8.48   17.91   0
   5  -2  14   32.62   22.49   0
   5  -2  15    9.23   20.50   0
   3  -2  10  940.62   23.71   0
   3  -2  11  180.79   16.14   0
   3  -2  12    5.84   13.61   0
   3  -1   0    0.24    6.25   0
   4  -2   8   17.49   11.74   0
   4  -2  14   -4.63   18.08   0
   4  -2  15  618.45   29.33   0
   5  -2  10  375.97   22.61   0
   5  -2  11   29.04   17.41   0
   5  -2  13  142.56   21.49   0
   4  -2  11   -3.27   15.98   0
   4  -2  12  456.95   24.37   0
   4  -2  13   -7.29   16.79   0
   4  -1   1  489.35   15.88   0
   3  -1   1  218.34   10.11   0
   6  -1   7  131.33   21.86   0
   6  -1   8    9.34   22.29   0
   6  -1   9   -1.04   20.09   0
   6  -1  10  221.19   28.55   0
   6  -1  11   16.62   25.48   0
   6  -1  12   -3.21   26.13   0
   4  -1   2  773.96   19.55   0
   4  -1  19  136.39   25.26   0
   5  -1  16   -4.60   26.15   0
   3  -1   2  254.15   11.16   0
   4  -1  18   -2.18   23.13   0
   5  -1  15  371.15   33.54   0
   4  -1   3   -5.60   10.30   0
   4  -1  17    9.85   22.40   0
   5  -1   6 1640.84   34.95   0
   5  -1   7   -5.45   16.68   0
   4  -1  16  252.64   26.37   0
   5  -1   8   14.08   18.14   0
   5  -1   9 1056.71   34.72   0
   5  -1  10  -13.76   19.63   0
   5  -1  11   -6.91   22.07   0
   5  -1  12  510.14   31.07   0
   5  -1  13   -5.33   20.60   0
   1  -1  11  176.52   11.84   0
   3  -1   3   -2.93    7.84   0
   3  -1  17    2.69   16.58   0
   4  -1   4 1082.91   23.31   0
   1  -1   9   -1.73    7.23   0
   1  -1  10 1113.65   19.67   0
   3  -1  16  236.83   22.22   0
   4  -1   5  311.68   17.17   0
   4  -1  14    8.54   19.83   0
   4  -1  15    1.57   18.08   0
   6   0   9  473.02   32.56   0
   6   0  10  -11.19   24.46   0
   3  -1   4  957.62   19.18   0
   3  -1  15   -3.58   17.10   0
   4  -1   6   -1.14   13.38   0
   4  -1  13  265.15   23.92   0
   2  -1   5    2.56    7.38   0
   2  -1  14   -3.07   11.59   0
   3  -1  14   16.53   16.56   0
   4  -1   7  157.87   16.34   0
   4  -1   8    9.33   14.41   0
   4  -1  11    1.15   17.37   0
   4  -1  12   -6.67   14.96   0
   2  -1  13   -3.16   12.13   0
   3  -1   5  114.81   10.01   0
   4  -1  10  288.10   19.20   0
   2  -1   6 5712.81   40.43   0
   2  -1  11   -3.52   10.67   0
   2  -1  12 1708.05   29.76   0
   3  -1   6   -3.34    9.64   0
   3  -1  12    1.76   14.94   0
   2  -1   7    0.51    6.97   0
   2  -1   8   -9.27    8.67   0
   2  -1   9 4864.24   43.04   0
   2  -1  10    7.31   10.07   0
   3  -1   7  399.48   15.45   0
   3  -1   8    2.49   11.79   0
   3  -1   9   -5.46   12.36   0
   3  -1  10 1118.41   27.05   0
   3  -1  11  147.60   14.35   0
   4   0  18   -5.42   23.56   0
   5   0  13   94.51   27.82   0
   5   0  14   11.62   24.68   0
   3   0  19    7.93   25.20   0
   4   0  17   25.93   26.75   0
   5   0   6   -8.62   18.07   0
   5   0  12   -5.20   25.98   0
   5   0  11   24.37   21.52   0
   0   2   8   68.62    9.21   0
   0   3  10   -0.94   11.42   0
   0   5  12    7.06   20.72   0
   1   1   6 9999.99   51.24   0
   4   2   6    6.09   15.54   0
   4   3   7   72.48   25.53   0
   1   5  12    0.37   21.89   0
   2   3  10  465.92   22.88   0
   3   1   6   -9.44   11.53   0
   3   2   8   37.01   16.04   0
   3   3   9  675.84   28.66   0
   1   2   9    1.86   11.10   0
   2   4  11    5.87   19.16   0
   3   0   3 2616.12   26.90   0
   0   4  12   -7.44   16.09   0
   1   3  11  132.97   16.42   0
   4   2   7   80.67   19.67   0
   4   3   8   15.36   24.55   0
   0   5  13  120.58   23.23   0
   2   1   7  381.40   14.10   0
   3   3  10   -8.57   21.28   0
   0   3  11   -1.12    9.97   0
   2   3  11   42.95   16.25   0
   2   4  12   -5.05   22.40   0
   3   1   7  128.87   14.18   0
   3   2   9    5.56   15.84   0
   0   2   9   -0.40    7.04   0
   1   1   7    0.22    6.12   0
   4   2   8    8.07   20.09   0
   1   2  10  570.53   19.15   0
   1   4  13    1.64   19.85   0
   3   0   4   -0.10    6.38   0
   1   3  12   12.29   13.14   0
   2   1   8    0.90   10.29   0
   2   3  12   -7.15   18.77   0
   3   3  11   -2.48   17.92   0
  -1   2   8    2.58    5.88   0
   2   4  13  191.82   23.44   0
   3   1   8    8.16   12.47   0
   3   2  10  570.62   23.37   0
   4   1   7    0.29   14.56   0
   4   2   9   14.23   20.57   0
   0   2  10 1283.84   22.40   0
   1   1   8   -6.68    7.85   0
   1   2  11   64.05   12.72   0
   1   4  14    8.95   19.14   0
   2   2  11    7.12   12.10   0
   3   0   5   -4.54    7.81   0
   3   3  12  404.78   27.88   0
   0   4  14   -0.84   14.33   0
   1   3  13  544.37   22.39   0
   2   3  13  169.31   21.25   0
   3   2  11   52.24   17.58   0
   4   1   8   -5.41   15.38   0
   4   2  10  131.31   21.96   0
   2   0   5  660.60   13.34   0
   2   1   9    5.34    8.92   0
   2   2  12 1137.32   29.11   0
   3   3  13    9.08   22.97   0
   1   4  15  447.80   26.03   0
   3   0   6 2001.16   26.71   0
   3   2  12  -10.24   17.14   0
   4   1   9  968.82   28.30   0
   4   2  11   16.92   20.40   0
  -1   2   9 5022.05   34.45   0
   0   2  11   91.40   11.13   0
   1   1   9 2386.73   28.44   0
   1   2  12    0.63   10.71   0
   1   3  14   -2.83   13.79   0
   2   3  14   20.33   17.16   0
   4   0   6    2.98   11.31   0
   2   0   6    0.57    6.92   0
   2   1  10  717.17   19.83   0
   0   3  14   -1.83   12.84   0
   1   4  16   -1.65   20.63   0
   2   2  13  -11.84   15.21   0
   3   0   7    2.23    9.13   0
   4   1  10    3.17   15.97   0
   4   2  12   -6.55   20.83   0
   2   3  15   -0.14   20.91   0
   3   2  13  163.75   19.26   0
   4   0   7  146.94   13.80   0
   0   1   8    5.57    6.11   0
   1   1  10   -4.37    8.86   0
   1   3  15   -2.53   14.41   0
   2   1  11   33.14   12.64   0
   3   1  11  151.93   15.27   0
  -1   2  10    3.74    7.56   0
   0   2  12   -7.27    8.46   0
   2   0   7  692.43   15.78   0
   4   1  11    2.41   16.69   0
   4   2  13  109.38   24.15   0
   2   2  14    8.46   14.59   0
   3   0   8    4.50   10.15   0
   3   2  14   12.91   18.97   0
   4   0   8   -7.01   11.97   0
   0   3  15 1319.92   29.77   0
   1   3  16  229.53   21.92   0
   2   3  16  122.25   21.10   0
   3   1  12    3.57   14.71   0
   1   2  14    6.91   12.40   0
   4   1  12  388.07   24.36   0
   0   1   9    0.66    6.84   0
   0   2  13  397.70   17.02   0
   1   1  11   15.34    8.65   0
   2   0   8   74.16    9.89   0
   2   2  15  610.54   28.19   0
   3   0   9 1234.49   25.42   0
   3   2  15  -12.66   21.27   0
   3   1  13  420.52   23.39   0
   0   3  16  -11.07   13.28   0
   1   2  15   14.55   14.68   0
   1   3  17    6.26   19.12   0
   1   1  12  587.73   18.64   0
   2   1  13  425.92   19.11   0
   2   2  16   13.68   19.45   0
   3   0  10    4.16   12.54   0
   3   2  16  157.26   24.56   0
   4   0  10  466.93   21.54   0
   5   1  12    0.95   22.80   0
   0   2  14   27.54   12.63   0
   2   0   9    0.90    7.80   0
   3   1  14   16.78   17.74   0
   0   1  10 1178.00   19.07   0
   1   0   7  370.79   11.01   0
   1   3  18   -2.11   20.42   0
   4   1  14   -5.47   21.23   0
   1   2  16  348.60   22.26   0
   2   1  14   18.13   13.03   0
   3  -1   4  866.17   15.27   0
   4   0  11   28.79   15.36   0
   1   1  13    0.48   11.83   0
   2   0  10  957.12   20.80   0
   2   2  17    2.30   17.94   0
   3   1  15    7.60   18.67   0
   4   0  12    3.26   15.85   0
   4   1  15  376.79   27.94   0
   0   1  11  182.01   10.33   0
   1   0   8    1.90    5.84   0
   1   3  19  142.96   24.81   0
   2   1  15   -9.94   16.56   0
   3  -1   5   90.24    8.64   0
   1   2  17  -17.38   14.43   0
   2   0  11  106.70   11.44   0
   2   2  18  135.27   24.09   0
   3   1  16  161.45   23.48   0
   4  -1   7  104.06   12.91   0
   3  -1   6   -1.67    8.17   0
   4   0  13  284.40   23.49   0
   4   1  16  -13.55   20.24   0
   0   1  12   -9.09    8.89   0
   0   2  16  314.10   19.14   0
   1   0   9    6.67    7.83   0
   2   1  16  386.08   24.45   0
   3   0  13   -6.46   14.59   0
   4  -1   8    0.70   11.74   0
   1   2  18    2.70   18.25   0
   2   0  12   -1.81   10.42   0
   2   2  19  -11.76   24.20   0
   3  -1   7  338.98   13.96   0
   3   1  17    9.34   22.09   0
   5   0  13   65.63   19.84   0
   4  -1   9   -2.58   11.88   0
   4   0  14  -12.39   16.28   0
   0   2  17    0.88   14.89   0
   1   0  10 1295.55   22.23   0
   2   1  17   -1.65   19.95   0
   3  -1   8   13.41    9.60   0
   3   0  14    4.05   14.33   0
   5   0  14   11.20   22.00   0
   0   1  13  592.26   18.02   0
   1   2  19  326.59   26.69   0
   2   0  13  326.79   17.03   0
   3   1  18  -14.46   24.53   0
   4   0  15    0.21   21.54   0
   1   1  16    9.61   15.04   0
   3   0  15 1157.62   34.05   0
   5   0  15    6.55   23.14   0
   1   0  11  169.36   11.09   0
   2   1  18   -6.82   21.55   0
   3  -1   9    2.66    9.10   0
   0   1  14    2.90   11.71   0
   1   2  20    4.35   21.20   0
   4  -1  11   13.16   13.08   0
   4   0  16  197.68   23.05   0
   1   1  17  -20.01   15.77   0
   2  -1   6 5367.51   36.46   0
   3  -1  10 1174.84   24.74   0
   3   0  16   -1.86   19.01   0
   1   0  12    5.84    8.90   0
   2   0  15   -5.56   14.93   0
   2   1  19  351.72   29.02   0
   4  -1  12   -3.06   13.53   0
   4   0  17   29.68   24.88   0
   0   1  15  -13.54   12.37   0
   2  -1   7   -0.62    6.38   0
   3  -1  11  169.43   13.92   0
   3   0  17   -9.82   20.25   0
  -1   1  10 1449.17   19.61   0
   1   0  13  706.81   21.23   0
   1   1  18  520.64   25.80   0
   1   2  21   -8.26   20.85   0
   2  -1   8    4.82    8.27   0
   4  -1  13  288.23   20.61   0
   2   0  16  297.18   20.08   0
   2   1  20  -20.38   22.63   0
   3  -1  12  -10.35   11.23   0
   4   0  18   10.64   22.98   0
   5  -1  14   -7.88   20.62   0
  -1   1  11  143.38   10.14   0
   2  -1   9 5048.96   42.46   0
   3   0  18  257.11   27.09   0
   4  -1  14   -2.43   15.70   0
   0   0   8   -3.61    6.04   0
   1   0  14    6.33   11.07   0
   1   1  19   -5.51   18.59   0
   2   0  17    6.25   18.83   0
   5  -1  15  332.55   28.11   0
   2  -1  10   -2.13    8.53   0
   3   0  19   -4.87   23.42   0
   4  -1  15   -3.34   19.50   0
   0   0   9 1783.55   22.08   0
   0   1  17    1.61   15.10   0
   2  -1  11   -6.07   10.67   0
   3  -1  14  -15.13   13.51   0
   5  -1  16   10.09   23.14   0
   1   1  20    8.09   17.66   0
   2   0  18    1.03   16.37   0
   4  -1  16  279.71   26.14   0
   0   0  10   -7.59    6.25   0
   1   0  16  548.31   23.04   0
   2  -1  12 1801.73   31.41   0
   3  -1  15   -8.28   14.64   0
   3   0  20   -5.26   24.90   0
   1   1  21  479.56   29.91   0
   2   0  19  312.07   27.60   0
   4  -2   8  -10.23   11.33   0
   4  -1  17   10.40   22.57   0
   0   0  11   -2.36    7.12   0
   3  -1  16  277.83   21.29   0
   4  -2   9 1299.74   28.04   0
   0   0  12 2534.17   31.13   0
   1   0  17    8.22   15.95   0
   4  -2  10   -5.71   13.63   0
   4  -1  18    3.61   23.70   0
   1   1  22    6.82   23.56   0
   2   0  20   -0.86   19.13   0
   3  -1  17    6.28   17.30   0
   0   0  13    2.55   10.44   0
   1   0  18    6.51   17.73   0
   4  -2  12  492.94   23.16   0
   2   0  21   -3.37   24.61   0
   3  -1  18    8.69   19.01   0
   0   0  14   -3.77   11.23   0
   1  -1   8    8.06    7.47   0
   1   0  19  400.84   24.89   0
   2  -1  16   -0.10   16.34   0
   4  -2  13   -3.56   14.12   0
   5  -2  15  -11.42   21.07   0
   1  -1   9   -1.20    6.64   0
   3  -2   6    0.64    7.98   0
   3  -2   7  292.98   13.12   0
   3  -2   8   27.54   10.08   0
   3  -2   9   -0.04   10.90   0
   3  -1  19  269.65   27.47   0
   4  -2  14   -8.78   18.52   0
   0   0  15 2489.15   36.39   0
   1  -1  10 1200.53   21.24   0
   2  -1  17   -8.15   17.65   0
   3  -2   5  126.17    8.99   0
   3  -2  10  947.26   23.36   0
   4  -2  15  688.21   29.84   0
   5  -2  16  155.31   27.00   0
   1  -1  11  181.65   11.50   0
   1   0  20    4.51   19.57   0
   3  -2   4  796.57   14.92   0
   3  -2  11  187.43   14.23   0
   3  -1  20   -4.43   23.65   0
   1  -1  12    8.63    8.95   0
   2  -1  18  191.14   21.96   0
   3  -2  12    4.19   11.76   0
   4  -2  16  -11.24   19.67   0
   5  -2  17  -14.03   20.80   0
   1  -1  13  603.14   18.83   0
   1   0  21    9.59   22.05   0
   4  -2  17  -11.55   21.11   0
   0   0  17    0.28   14.24   0
   1  -1  14    3.47   12.40   0
   2  -1  19  -15.48   19.21   0
   3  -2  14    6.96   13.46   0
   1   0  22  125.04   23.87   0
   3  -2  15   -5.03   15.77   0
   4  -2  18  287.58   27.96   0
   3   1  -1  541.43   15.86   0
   5   0   1   19.58   14.08   0
   5   1  -6    3.98   16.07   0
   6   0  -2   -7.25   18.73   0
   2   1  -1  175.21    8.70   0
   3   0   3 2748.61   27.18   0
   4   1  -3 1034.27   25.38   0
   5   1  -8   -1.64   18.81   0
   5   1  -7  122.97   18.63   0
   3   1  -2  662.51   18.22   0
   4   0   2  339.01   15.37   0
   4   1  -4   -7.84   13.35   0
   5   1 -10  207.39   23.80   0
   5   1  -9   14.72   19.70   0
   6   0  -3  737.28   28.67   0
   7  -1  -1  105.30   24.56   0
   5   0   0  -13.55   11.88   0
   5   1 -12   13.78   20.71   0
   5   1 -11   20.00   18.89   0
   6   0  -4   -1.50   20.77   0
   4   1  -5   -2.45   13.56   0
   7  -1  -2   37.95   22.09   0
   2   1  -2  309.18   10.56   0
   3   1  -3    6.39    8.58   0
   4   1  -6 1661.68   33.32   0
   5   0  -1   21.57   14.56   0
   6   0  -5   -2.93   17.90   0
   3   0   2    1.17    7.48   0
   4   0   1  326.18   14.32   0
   4   1  -7  -21.83   14.44   0
   6  -1   1   89.08   17.78   0
   6   0  -6  785.16   31.12   0
   7  -1  -3    7.73   20.08   0
   3   1  -4 1271.01   24.59   0
   4   1  -8   -6.27   14.89   0
   5   0  -2   53.58   16.28   0
   6   0  -8    2.22   21.71   0
   2   1  -3    0.59    5.97   0
   4   1  -9 1151.87   31.17   0
   6  -1   0   -4.66   16.23   0
   6   0  -9  449.60   30.20   0
   3   1  -5  265.29   14.83   0
   4   0   0   -3.61    9.26   0
   4   1 -12  487.32   24.69   0
   4   1 -11   -3.06   16.06   0
   4   1 -10    6.24   14.09   0
   5   0  -3   -1.35   14.92   0
   2   1  -4  840.55   16.36   0
   3   0   1    1.19    6.58   0
   3   1  -6    0.86    9.54   0
   5  -1   2    6.06   11.94   0
   5   0  -4  502.23   21.92   0
   6  -1  -1  153.67   17.29   0
   3   1  -7  187.75   14.33   0
   4   0  -1  263.99   13.92   0
   5   0  -5  169.72   19.36   0
   2   1  -5  144.31   10.12   0
   3   1  -8    2.11   12.10   0
   5   0  -6   -8.80   16.09   0
   6  -1  -2  149.96   17.90   0
   3   1  -9    8.59   11.70   0
   4   0  -2  421.46   17.83   0
   5  -1   1    4.28   12.92   0
   5   0  -7  394.49   23.24   0
   6  -1  -3    6.20   17.62   0
   2   1  -6    3.11    8.18   0
   3   0   0 9037.88   50.86   0
   4  -1   3   -5.11    8.22   0
   5   0  -8   53.99   19.52   0
   5   0 -14   13.58   20.80   0
   5   0 -13  104.33   21.60   0
   5   0 -12    3.18   19.14   0
   5   0 -11   16.10   18.71   0
   5   0 -10  371.14   25.42   0
   5   0  -9    5.39   15.67   0
   6  -1  -4  311.74   23.23   0
   7  -2  -2    6.76   17.98   0
   2   1  -7  354.43   13.08   0
   4   0  -3    3.18   10.04   0
   6  -1  -5   88.31   20.14   0
   7  -2  -3  569.41   30.30   0
   2   1  -8   20.99    9.10   0
   4   0  -4  527.90   19.37   0
   6  -1  -6    6.42   18.72   0
   2   1  -9   -6.47    8.83   0
   3   0  -1    0.85    6.73   0
   4  -1   2  806.92   18.44   0
   6  -1  -7  108.14   21.53   0
   7  -2  -4   -8.20   18.72   0
   1   1  -7   -1.03    4.61   0
   2   1 -10  878.73   19.70   0
   4   0  -5  154.77   15.28   0
   7  -2  -5    4.88   21.25   0
   6  -1 -12   -5.87   23.42   0
   6  -1 -11   23.85   23.55   0
   6  -1 -10  139.32   23.75   0
   6  -1  -9   10.70   17.94   0
   7  -2  -6  591.64   31.41   0
   1   1  -8   -0.29    5.78   0
   3   0  -2    1.82    6.98   0
   6  -2   0    6.69   13.04   0
   7  -2  -7   13.38   20.73   0
   3  -1   3   -1.66    5.82   0
   4  -1   1  466.77   15.50   0
   4   0  -8    3.19   13.20   0
   4   0 -13  232.72   20.63   0
   4   0 -10  387.93   20.20   0
   4   0  -9   -2.71   14.00   0
   5  -1  -3 1516.66   30.66   0
   6  -2  -1  262.50   19.37   0
   3   0  -3 2874.99   30.65   0
   4   0 -12   -7.73   12.74   0
   4   0 -11   36.30   13.18   0
   5  -1  -4    3.28   11.68   0
   6  -2  -2  249.10   20.40   0
   3   0  -4    2.61    7.39   0
   4  -1   0  -10.80    7.66   0
   5  -1  -5   -4.42   13.67   0
   5  -1  -6 1883.51   35.80   0
   6  -2  -3   -4.88   13.73   0
   3  -1   2  262.62    9.57   0
   3   0  -5   -1.85    7.57   0
   5  -1 -15  354.49   27.32   0
   5  -1  -7   -7.74   15.37   0
   6  -2  -4  490.22   24.92   0
   7  -3  -3   -2.51   19.36   0
   3   0  -6 2146.20   28.74   0
   4  -1  -1  308.46   13.04   0
   5  -2   1  132.19   13.71   0
   5  -1 -14   -5.65   16.11   0
   5  -1 -12  360.44   23.84   0
   5  -1  -9  898.28   29.37   0
   5  -1  -8    2.39   13.43   0
   7  -3  -4   91.64   22.62   0
   5  -1 -11   -1.75   14.93   0
   5  -1 -10    6.88   14.86   0
   6  -2  -5   99.30   16.93   0
   7  -3  -5   41.45   21.03   0
   3   0  -8    1.65    9.67   0
   3   0  -7    4.65    8.19   0
   4  -1  -2  225.22   13.14   0
   6  -2  -7   85.02   19.51   0
   6  -2  -6    6.46   15.40   0
   7  -3  -6    1.13   20.67   0
   3   0 -12 1034.93   25.06   0
   3   0 -11    0.32   10.87   0
   3   0 -10   -7.73   10.32   0
   3   0  -9 1232.98   24.56   0
   5  -2   0    7.74   11.69   0
   6  -2 -13  149.59   25.73   0
   6  -2 -12   -0.90   21.02   0
   6  -2  -8    6.78   18.51   0
   7  -3  -7   59.98   23.67   0
   2   0  -3   -3.48    5.98   0
   3  -1   1  231.02    9.36   0
   6  -2 -11  -16.65   17.30   0
   6  -2 -10  147.16   20.60   0
   7  -3  -8    2.48   19.89   0
   4  -1  -3    0.96    8.50   0
   5  -2  -1   73.12   11.24   0
   2   0  -4 2182.25   22.53   0
   4  -1  -4  467.28   16.22   0
   4  -1  -5   38.05   11.42   0
   5  -2  -2  143.77   14.26   0
   6  -3  -1    8.75   12.78   0
   2   0  -5  605.69   13.30   0
   3  -1   0    1.33    6.45   0
   4  -1 -14    1.32   15.18   0
   4  -1  -6   -4.03   11.60   0
   4  -2   2   -0.54    7.97   0
   4  -1 -13  440.44   21.77   0
   4  -1  -7  165.56   14.77   0
   6  -3  -2    8.18   12.56   0
   2   0  -6    4.98    6.63   0
   4  -1 -12   -0.60   12.01   0
   4  -1 -11  101.78   15.69   0
   4  -1  -8    2.48   10.40   0
   5  -2 -16   86.75   22.97   0
   6  -3  -3 1143.84   30.06   0
   7  -4  -4  140.99   22.06   0
   5  -2 -15    5.44   20.32   0
   6  -3  -4    9.77   15.95   0
   7  -4  -5   17.73   20.23   0
   2   0  -8   67.03    8.45   0
   2   0  -7  797.12   15.32   0
   3  -1  -1  512.36   12.51   0
   5  -2 -14    1.24   19.56   0
   5  -2  -6    3.17   13.46   0
   7  -4  -6  -13.83   21.88   0
   2   0 -11   86.33    8.77   0
   2   0  -9    2.66    7.47   0
   4  -2   1   -0.62    8.22   0
   5  -2 -13  134.05   18.32   0
   5  -2 -12    9.17   17.09   0
   5  -2  -7  309.85   19.64   0
   6  -3  -6 1083.65   31.56   0
   6  -3  -5    2.53   14.27   0
   7  -4  -8    9.12   23.19   0
   7  -4  -7   67.09   20.50   0
   5  -2 -11   52.98   15.40   0
   5  -2 -10  359.38   20.42   0
   5  -2  -9   16.82   13.55   0
   6  -3 -13   -7.39   19.11   0
   6  -3 -12  311.33   27.87   0
   6  -3 -11   -1.17   19.86   0
   6  -3  -8   -3.04   17.91   0
   6  -3  -7    3.84   17.49   0
   3  -1  -2  796.83   15.37   0
   6  -3 -10   -4.95   17.01   0
   4  -2   0 4087.56   36.29   0
   3  -1  -3    3.33    7.44   0
   3  -1  -4 1728.62   23.51   0
   4  -2  -1   -7.79    9.07   0
   5  -3   0   -2.56   10.91   0
   3  -1 -13  280.01   16.36   0
   3  -1 -12    2.30   10.84   0
   3  -1  -5  551.54   14.51   0
   4  -2  -2    7.12    9.40   0
   5  -3 -17   18.71   21.47   0
   5  -3  -1   65.95   12.99   0
   7  -5  -5   -5.95   22.03   0
   3  -1 -11   40.49   11.55   0
   3  -1  -7  262.14   12.81   0
   3  -1  -6    3.35    7.21   0
   4  -2 -15  564.49   25.69   0
   5  -3 -16  117.87   23.56   0
   7  -5  -7   -5.85   23.37   0
   7  -5  -6  525.46   28.35   0
   3  -1 -10  488.26   16.25   0
   3  -1  -9    2.11    8.09   0
   3  -1  -8   -3.75    7.69   0
   4  -2 -14    5.67   14.76   0
   4  -2  -3 1088.33   21.99   0
   5  -3 -15   -1.82   19.19   0
   5  -3  -2  124.51   13.57   0
   6  -4  -3    5.86   15.57   0
   5  -3 -14   12.29   18.62   0
   5  -3  -3   -2.79   12.11   0
   6  -4 -13  121.98   24.45   0
   6  -4  -4  429.86   22.87   0
   4  -2 -13    5.51   12.11   0
   4  -2 -12  944.52   26.82   0
   4  -2  -4    0.97    8.31   0
   5  -3 -13  151.78   20.96   0
   6  -4 -12   -1.23   19.12   0
   6  -4 -11  -13.38   21.94   0
   6  -4  -6   -5.89   18.34   0
   6  -4  -5  127.14   16.82   0
   4  -2  -5    1.05    8.66   0
   6  -4 -10   83.50   19.49   0
   6  -4  -9    2.93   16.66   0
   6  -4  -8    4.94   16.22   0
   6  -4  -7   78.85   17.36   0
   1  -1 -21   16.93   21.95   0
   1   0 -13  593.72   20.68   0
   3  -1 -13  316.66   19.66   0
   1   0 -14   14.76   13.80   0
   2  -1 -19    8.09   22.29   0
   3  -1 -14    8.78   14.04   0
   4  -2 -17   -1.45   19.90   0
   3  -1 -15   -3.83   17.35   0
   4  -2 -18  109.94   27.46   0
   2  -1 -20   -8.23   21.63   0
   3  -1 -16  334.34   24.78   0
   1   0 -16  415.65   22.41   0
   4  -2 -19   18.05   23.02   0
   2  -1 -21  452.72   31.04   0
   3  -1 -17    4.26   17.60   0
   1   0 -17    3.59   13.74   0
   2   0 -10 1189.44   24.42   0
   5  -2 -13  122.32   21.48   0
   1   0 -18   -8.88   17.68   0
   2   0 -12   12.65   12.76   0
   2   0 -11   95.15   11.71   0
   2   0  -8   61.74    8.85   0
   5  -2 -14   -7.50   21.59   0
   2   0 -13  399.18   18.67   0
   2   0  -7  889.38   17.77   0
   3  -1 -19  239.10   25.18   0
   5  -2 -15   -3.64   22.55   0
   1   0 -19  239.80   22.65   0
   2   0 -15    2.71   15.83   0
   2   0  -6   -4.23    7.43   0
   3  -1 -20   23.18   23.93   0
   5  -2 -16   73.12   24.37   0
   2   0 -16  341.69   22.91   0
   4  -1 -13  467.34   25.03   0
   4  -1 -12    1.11   13.63   0
   4  -1  -9   -5.62   10.89   0
   4  -1  -8   10.53   12.65   0
   5  -2 -17   -0.54   25.32   0
  -1   1 -11  147.84    9.83   0
  -1   1 -10 1126.03   17.92   0
   1   0 -20   10.11   17.29   0
   2   0 -17   -0.01   17.73   0
   2   0  -5  599.39   13.75   0
   4  -1 -15   -3.19   20.14   0
   4  -1 -14   -1.21   15.92   0
   1   0 -21    5.45   20.41   0
   4  -1 -16  226.36   25.74   0
   2   0 -18   16.21   16.54   0
   4  -1 -17   14.81   23.14   0
   0   1 -13  699.46   20.15   0
   0   1 -12  -11.97    9.73   0
   0   1 -11  119.53   11.28   0
   0   1 -10 1408.89   22.35   0
   1   0 -22   91.62   25.01   0
   2   0 -19  417.02   27.50   0
   4  -1 -18   12.53   24.43   0
   0   1 -15   -5.70   11.92   0
   0   1 -14   -0.16    9.79   0
   0   1  -9   -0.53    7.27   0
   2   0 -20   14.88   21.57   0
   0   1  -8    2.88    6.63   0
   3   0 -14    1.60   15.67   0
   3   0 -13   -6.59   15.49   0
   3   0 -10  -10.36   12.04   0
   0   1 -17   -2.02   14.69   0
   2   0 -21  -22.97   22.04   0
   3   0 -15 1178.12   33.48   0
   3   0  -9 1251.12   26.12   0
   3   0 -17   -4.06   19.74   0
   3   0 -16   -6.11   16.01   0
   3   0  -8    1.11   10.76   0
   1   1 -13   -7.45   10.46   0
   1   1 -12 1555.06   27.75   0
   1   1 -11   -9.88   10.74   0
   3   0 -18  262.86   27.25   0
   1   1 -16   -0.10   15.43   0
   1   1 -10   -2.78    8.06   0
   3   0 -19   -9.49   23.68   0
   3   0  -7   -1.47    8.13   0
   1   1 -17    2.83   13.60   0
   1   1  -9 5158.04   42.03   0
   3   0 -20    0.58   23.33   0
   5  -1 -15  294.65   28.41   0
   5  -1 -14   -9.36   20.18   0
   1   1 -18  142.83   17.88   0
   1   1  -8   -7.20    8.39   0
   3   0  -6 2210.18   27.80   0
   5  -1 -16   -6.05   20.21   0
   1   1 -19   -6.92   15.93   0
   1   1 -20   15.76   19.79   0
   3   0  -5   -4.11    8.27   0
   1   1 -21  313.34   27.71   0
   2   1 -16  196.13   21.56   0
   2   1 -15    8.36   15.78   0
   2   1 -14   -0.54   12.71   0
   4   0 -15   15.37   19.92   0
   4   0 -14   -5.38   19.47   0
   4   0 -13  242.39   22.58   0
   1   1 -22   -2.36   22.40   0
   2   1 -18   -0.66   19.80   0
   2   1 -17    4.80   16.21   0
   2   1 -11  210.40   14.54   0
   4   0 -17    0.08   23.27   0
   4   0 -16  130.19   21.28   0
   4   0 -12    4.18   14.32   0
   4   0 -11   23.73   15.99   0
   1   1  -6 5581.48   37.69   0
   2   1 -19  192.66   25.43   0
   2   1 -10  986.79   22.98   0
   4   0 -18    6.27   21.27   0
   4   0 -10  370.80   20.25   0
   2   1 -20   20.38   22.40   0
   2   1  -9    7.96    8.99   0
   3   0  -4   -0.59    6.98   0
   4   0  -8   -9.67   12.35   0
   2   1  -8   18.05    8.73   0
   1   1  -5    0.88    5.30   0
   2   1  -7  335.62   13.17   0
   3   0  -3 2738.11   26.38   0
   3   1 -18   -9.62   23.43   0
   3   1 -17    7.00   21.20   0
   3   1 -16  320.05   23.46   0
   3   1 -15   -5.84   16.11   0
   3   1 -14   -2.77   14.92   0
   3   1 -13  335.17   21.89   0
   3   1 -12    0.79   15.13   0
   0   2 -18   12.02   17.93   0
   0   2 -17  -10.59   14.92   0
   0   2 -16  207.74   16.37   0
   0   2 -14   37.53   11.48   0
   0   2 -13  273.92   16.45   0
   3   1 -11   22.05   15.18   0
  -1   2 -12  540.87   15.69   0
   0   2 -12    3.39   10.84   0
   2   1  -6   -8.10    8.66   0
  -1   2 -11   -3.78    8.53   0
   0   2 -11  125.01   12.52   0
   1   2 -17   -0.51   17.78   0
   1   2 -16  256.36   21.95   0
   1   2 -15   -1.22   16.24   0
   5   0 -15   -7.97   20.56   0
   0   2 -10 1046.22   21.31   0
   1   2 -19  242.49   25.68   0
   1   2 -18   10.85   16.55   0
   1   2 -14    8.12   12.57   0
   3   1  -9    0.86   11.03   0
  -1   2 -10    2.86    7.50   0
   1   2 -20    8.55   21.42   0
   0   2  -9    2.90    8.56   0
   1   2 -21   -1.51   19.93   0
   1   2 -11  154.57   13.37   0
   2   1  -5  138.32    9.19   0
   3   1  -8    2.31   10.29   0
  -1   2  -9 2348.80   25.76   0
   1   2 -10 1142.76   25.19   0
   4   1 -16    2.91   22.68   0
   4   1 -15  363.04   29.02   0
   4   1 -14   11.20   20.35   0
   2   2 -19   -6.92   22.70   0
   2   2 -18  274.37   25.24   0
   2   2 -17   -5.95   17.51   0
   2   2 -16   -8.01   16.67   0
   2   2 -15  625.53   26.42   0
   3   1  -7  176.47   13.87   0
   4   1 -13   -5.99   19.27   0
   0   2  -8   79.28    9.76   0
   1   2  -9    3.32   10.98   0
   2   2 -13   -1.15   13.99   0
   2   2 -12  532.73   23.07   0
   4   1 -12  586.92   25.81   0
  -1   2  -8    3.17    6.34   0
   2   1  -4  819.82   16.51   0
   4   1 -11    5.49   15.10   0
   1   2  -8    8.47    9.97   0
   2   2 -11   -5.21   12.01   0
   3   1  -6   -3.79    8.64   0
   4   1 -10    8.07   17.26   0
   0   2  -7  723.56   15.91   0
   3   2 -16  100.30   24.20   0
   3   2 -15    6.76   20.93   0
   4   1  -9 1168.18   29.34   0
   1   2  -7  416.33   15.32   0
   3   1  -5  260.25   14.18   0
   3   2 -14   15.13   20.13   0
  -1   2  -7   -1.72    4.83   0
   0   3 -18  225.49   24.05   0
   0   3 -17   -7.68   18.47   0
   0   3 -16   16.43   17.95   0
   2   1  -3    2.87    6.89   0
   3   2 -13  130.82   19.17   0
   3   2 -12   -8.63   17.61   0
   0   2  -6    0.32    6.80   0
   0   3 -15 1157.27   29.93   0
   0   3 -14    4.28   15.17   0
   2   2  -8    4.03   12.01   0
   0   3 -13    5.33   14.76   0
   1   2  -6    1.68    8.54   0
   1   3 -19  150.10   25.47   0
   1   3 -18    5.10   21.42   0
   1   3 -17    5.68   20.43   0
   1   3 -16  314.23   25.73   0
   3   2 -11   37.51   15.30   0
  -1   3 -13  430.22   18.41   0
   1   3 -15  -15.15   15.73   0
   1   3 -14   -8.94   18.30   0
   2   2  -7    4.31   11.29   0
   3   1  -4 1193.81   21.87   0
   3   2 -10  389.15   22.72   0
  -1   3 -12    5.35   11.85   0
   1   3 -13  292.55   21.44   0
   0   3 -11   -5.28   12.09   0
   1   3 -12    5.29   15.51   0
   3   2  -9   11.02   15.10   0
  -1   3 -11   42.13   11.72   0
   0   2  -5  672.19   13.65   0
   1   2  -5  126.62   10.34   0
   2   1  -2  297.86   10.10   0
   2   2  -6 3569.97   38.91   0
   2   3 -16  167.50   23.05   0
   2   3 -15   16.65   22.53   0
   4   2 -13  224.57   26.18   0
   0   3 -10    3.31   10.04   0
   1   3 -11   20.64   12.62   0
   2   3 -14    9.27   20.19   0
   3   1  -3    0.55    8.15   0
   3   2  -8   39.82   14.57   0
  -1   3 -10  665.34   18.57   0
   1   3 -10  333.21   19.20   0
   2   3 -13  174.81   19.91   0
   4   2 -12    2.65   18.50   0
   0   3  -9 1370.98   25.96   0
   2   3 -12    6.91   15.73   0
   4   2 -11   71.40   20.96   0
   2   2   5   -2.41    9.18   0
   2   3   4  517.44   17.93   0
   3  -1   6   -8.25    6.19   0
   4  -1   7  149.16   11.85   0
   4   2   6   -2.73   12.85   0
   6   0   7    0.34   15.36   0
   2   0   5  674.41   12.34   0
   3   1   6   -3.35   10.32   0
   3   3   4   -0.89   12.19   0
   5  -1   7   -3.00   12.41   0
   5   0   7  298.18   17.27   0
   5   2   5   -0.44   17.13   0
   3   0   6 2128.33   26.36   0
   3   2   5  159.60   14.42   0
   4   2   5  129.64   17.11   0
   5   1   6   13.42   14.14   0
   1   2   3    0.29    6.04   0
   1   3   2  210.90   10.60   0
   2   3   3   -3.77   10.87   0
   4   1   6 2002.68   32.78   0
   4   3   3    1.54   17.45   0
   6   0   6  804.69   27.88   0
   2   2   4    0.74    8.83   0
   5   2   4    0.39   18.98   0
   3   3   3 1159.73   27.10   0
   4  -1   6    3.83    9.43   0
   4   0   6   -4.78   11.11   0
   5   0   6   -2.80   13.28   0
   3   1   5   54.39   10.75   0
   4   2   4  475.76   21.79   0
   5  -1   6 1660.37   29.42   0
   5   1   5   61.28   15.31   0
   6   0   5    5.43   17.59   0
   3  -1   5  107.45    7.80   0
   4   1   5   -1.43   12.73   0
   4   3   2   62.45   16.40   0
   5   2   3  584.95   28.96   0
   2   1   4 2076.53   24.05   0
   2   3   2  145.48   12.67   0
   3   3   2    6.66   12.94   0
   1   3   1  294.41   11.85   0
   2   0   4 1682.93   18.60   0
   3   0   5   -4.03    6.52   0
   5   0   5  195.65   16.94   0
   5   1   4  402.87   22.50   0
   6  -1   5   47.08   15.51   0
   7  -1   4  232.06   22.46   0
   1   2   2  775.67   14.21   0
   2   2   3 1090.79   20.49   0
   4   0   5  146.08   12.91   0
   4   2   3    9.95   15.93   0
   4   3   1   94.60   19.25   0
   6   0   4    8.27   19.06   0
   4  -1   5  356.53   13.99   0
   5   2   2   24.28   17.35   0
   3   1   4  369.30   14.00   0
   3   3   1   -3.79   13.44   0
   4   1   4   -3.45   10.73   0
   7  -1   3   16.00   21.67   0
   2   3   1   49.67    9.70   0
   4   3   0    0.90   18.71   0
   5   1   3    2.75   17.51   0
   6  -1   4  269.39   20.10   0
   4   2   2  312.06   19.79   0
   5   0   4  377.43   18.10   0
   5   2   1    7.65   17.41   0
   6   0   3  762.13   27.40   0
   1   3   0   -3.91    7.65   0
   2   1   3    7.11    6.95   0
   3  -1   4  986.77   15.77   0
   3   0   4    5.51    8.04   0
   2   2   2   -0.11    7.20   0
   3   3   0 1949.22   34.28   0
   4   0   4  610.82   17.40   0
   4   1   3 1411.43   28.32   0
   4   3  -1  108.15   20.70   0
   7  -1   2  216.31   23.53   0
   2   3   0   -1.46   10.49   0
   3   1   3    1.16    9.23   0
   5   1   2  124.94   18.50   0
   5   2   0 1173.45   34.94   0
   6  -1   3    0.24   15.17   0
   6   0   2    0.37   17.70   0
   1   2   1  460.12   10.96   0
   2   0   3   -0.32    5.33   0
   4  -1   4  977.57   18.93   0
   4   2   1  261.68   17.97   0
   5   0   3    2.36   13.32   0
   4   3  -2  212.38   21.41   0
   7  -1   1  111.78   23.41   0
   3   3  -1    2.79   13.33   0
   5   2  -1   -0.27   19.33   0
   1   3  -1  439.18   13.21   0
   2   2   1    1.42    8.56   0
   3   2   1   64.20   11.09   0
   4   0   3   -1.09   10.43   0
   5   1   1  190.88   18.13   0
   6  -1   2   88.55   16.99   0
   6   0   1   -2.48   17.80   0
   2   1   2  594.86   13.69   0
   2   3  -1  127.03   12.16   0
   3   0   3 2761.01   28.55   0
   4   2   0  -14.11   12.75   0
   4   3  -3   -3.67   17.96   0
   5   0   2   81.31   14.90   0
   3   1   2  257.43   12.86   0
   3   3  -2   11.61   13.64   0
   5   2  -2   10.57   19.79   0
   7  -1   0   -3.78   18.09   0
   3  -1   3   -6.95    5.91   0
   4  -1   3   -0.15    8.71   0
   6   0   0 1212.71   34.29   0
   3   2   0   -4.70   11.72   0
   4   1   1    2.41   13.09   0
   4   2  -1  142.77   18.18   0
   4   3  -4  252.14   23.37   0
   1   2   0   -3.58    4.83   0
   2   3  -2  112.92   12.15   0
   4   0   2  327.41   15.12   0
   5   2  -3  714.14   30.40   0
   6  -1   1  110.36   15.92   0
   7  -1  -1   68.19   22.24   0
   2   2   0 3903.78   35.21   0
   3   3  -3  892.33   25.93   0
   5   0   1   29.83   12.28   0
   4   3  -5  105.11   20.41   0
   5   1  -1   90.70   16.55   0
   6   0  -1    1.43   16.15   0
   3   0   2    6.21    6.27   0
   3   1   1  229.43   11.66   0
   4   1   0 2297.10   35.27   0
   4   2  -2   87.20   15.23   0
   5   2  -4   -1.08   18.04   0
   6  -1   0   -3.92   15.70   0
   7  -1  -2   42.43   21.47   0
   2   1   1  570.92   12.80   0
   3   2  -1  110.97   11.75   0
   2   3  -3   -0.37   10.95   0
   3   3  -4   -3.16   12.04   0
   4  -1   2  745.05   16.52   0
   5   0   0   -8.69   12.11   0
   5   1  -2   92.74   18.62   0
   5   2  -5  -12.82   21.33   0
   6   0  -2  -19.85   18.61   0
   4   0   1  317.06   14.21   0
   4   2  -3  -10.01   16.37   0
   7  -1  -3   -1.43   21.51   0
   2   2  -1    0.91    8.44   0
   3  -1   2  242.01    9.20   0
   6  -1  -1  128.51   19.38   0
   1   2  -1  229.19    8.99   0
   3   1   0    2.03    9.14   0
   3   2  -2  137.63   14.16   0
   3   3  -5    7.08   14.75   0
   4   1  -1    6.02   11.40   0
   5   1  -3   -2.63   18.39   0
   5   2  -6  755.48   30.62   0
   6   0  -3  736.81   29.91   0
   4   2  -4  205.63   19.27   0
   5   0  -1   33.30   13.06   0
   3   0   1    1.36    6.23   0
   5   2  -7   10.73   21.36   0
   2   1   0    3.76    6.34   0
   4  -1   1  448.62   14.83   0
   4   0   0   -4.34    9.10   0
   5   1  -4  247.60   21.75   0
   6  -1  -2  128.85   18.64   0
   6   0  -4   -5.83   19.19   0
   4   1  -2    5.93   11.58   0
   4   2  -5   17.39   16.18   0
   2   2  -2   -4.22    6.94   0
   3   1  -1  570.33   16.91   0
   5   0  -2   59.86   13.78   0
   5  -2   0    2.83   10.56   0
   5   1  -5   62.57   19.95   0
   6  -1  -3    3.20   16.77   0
   6   0  -5    1.56   17.38   0
   4  -2   1   -1.60    6.99   0
   4   2  -6    2.93   16.09   0
   1   2  -2  238.39    8.99   0
   3  -1   1  193.62    8.60   0
   4   0  -1  269.32   13.68   0
   4   1  -3  994.76   25.05   0
   5   0  -3   -1.85   15.27   0
   6  -2  -2  260.86   17.57   0
   6   0  -6  912.24   33.35   0
   3   0   0 8246.19   48.05   0
   4  -1   0   -4.05    9.12   0
   5   1  -6    0.66   18.20   0
   7  -2  -5   10.71   18.38   0
   2   2  -3 2868.97   31.49   0
   4   2  -7  114.58   19.56   0
   6  -1  -4  313.20   20.77   0
   2   1  -1  161.03    8.27   0
   3   1  -2  614.67   16.97   0
   4   1  -4    8.38   13.44   0
   6   0  -7  -11.91   18.09   0
   7  -2  -6  630.70   30.33   0
   4   0  -2  406.15   16.86   0
   5  -2  -1   55.50   12.22   0
   5   0  -4  515.55   21.68   0
   5   1  -7  146.32   19.24   0
   6  -2  -3    5.91   12.81   0
   4   2  -8    0.65   14.87   0
   6  -1  -5   95.18   17.37   0
   6   0  -8    2.81   22.78   0
   4  -2   0 3805.93   32.24   0
   5   1  -8   -1.97   19.12   0
   7  -2  -7   14.16   21.64   0
   2   2  -4   -3.48    9.10   0
   3   0  -1    2.32    8.11   0
   4  -1  -1  292.57   13.68   0
   4   1  -5   -3.71   13.48   0
   4   2  -9   -6.91   18.70   0
   5   0  -5  195.08   18.78   0
   6  -2  -4  575.56   23.71   0
   1   2  -3   -2.16    5.86   0
   3   1  -3   -0.36    8.46   0
   5   1  -9    9.81   21.31   0
   6  -1  -6    4.15   15.97   0
   3  -1   0   -0.24    5.97   0
   4   0  -3  -10.91   11.06   0
   4   2 -10  407.83   24.99   0
   5  -2  -2  152.43   14.00   0
   2   1  -2  295.22   10.84   0
   4   1  -6 1780.18   34.22   0
   5   0  -6    8.81   16.34   0
   5   1 -10  276.75   26.43   0
   6  -1  -7  114.52   22.05   0
   3   2  -7  283.25   17.27   0
   4   2 -11   75.32   21.49   0
   5  -1  -4    9.31   13.47   0
   6  -2  -5   88.15   17.52   0
   3   4   8   27.26   24.74   0
   1   2   8   16.04   10.55   0
   2   3   9   -5.94   15.70   0
   3   1   5   53.63   12.92   0
   4   2   5  134.90   21.10   0
   4   3   6   -0.18   23.19   0
   1   5  11    1.84   20.74   0
   2   2   8    1.93   13.21   0
   2   4  10  165.18   24.65   0
   3   0   2   -0.49    6.38   0
   3   2   7  467.83   21.36   0
   1   4  11   -6.05   19.65   0
   2   1   6   -2.48    9.64   0
   0   2   8   71.41    8.62   0
   0   3  10   -4.83   10.81   0
   1   1   6 9914.06   50.65   0
   4   2   6   -8.54   19.10   0
   4   3   7  101.44   25.81   0
   2   3  10  463.39   24.08   0
   3   1   6   -1.07   12.53   0
   3   2   8   42.20   16.52   0
   3   3   9  667.78   30.65   0
   5   2   4   -2.48   22.54   0
   1   2   9   -2.82   10.09   0
   2   4  11    2.12   20.51   0
   3   0   3 2660.25   29.23   0
   4   0   2  310.85   15.47   0
   4   1   5    0.19   15.76   0
   4   2   7  102.38   21.18   0
   4   3   8   16.14   26.12   0
   1   3  11  117.96   14.61   0
   2   1   7  386.18   14.59   0
   3   3  10   10.82   20.84   0
   5   2   5    4.53   22.65   0
   2   3  11   35.64   16.08   0
   2   4  12   -4.20   20.54   0
   3   1   7  136.85   14.97   0
   3   2   9    3.48   16.55   0
   4   1   6 1969.36   37.09   0
   0   2   9   -6.92    7.92   0
   1   1   7    1.95    7.37   0
   3   0   4  -11.27    8.91   0
   4   0   3    1.27    9.28   0
   4   2   8   -7.36   20.21   0
   5   2   6  564.50   32.31   0
   1   2  10  629.09   19.26   0
   2   0   4 1777.83   21.38   0
   1   3  12   -1.14   14.76   0
   1   4  13    6.07   16.87   0
   2   1   8    4.61   10.38   0
   3   3  11    8.52   18.60   0
   5   1   5   85.78   21.23   0
   2   3  12   -3.19   15.12   0
   2   4  13  178.68   26.20   0
   3   2  10  586.73   24.37   0
   4   0   4  605.20   19.18   0
   4   1   7    0.34   13.74   0
   4   2   9  -11.77   20.42   0
   5   2   7    8.11   23.94   0
   3   0   5   -1.05    9.44   0
   2   2  11   -4.76   12.39   0
   3   3  12  383.68   29.51   0
   5   1   6    0.66   18.98   0
   0   2  10 1215.94   21.06   0
   1   1   8    0.26    6.14   0
   1   2  11   51.33   12.86   0
   2   0   5  694.68   14.99   0
   2   3  13  144.44   20.64   0
   3   2  11   44.18   19.54   0
   4   0   5  126.78   14.31   0
   4   1   8   13.10   14.81   0
   4   2  10  121.38   24.88   0
   1   3  13  561.83   22.17   0
   2   1   9   -7.08    9.14   0
   5   1   7  125.29   22.14   0
   3   0   6 2079.75   29.27   0
   3   3  13    0.71   22.41   0
   2   2  12 1140.64   28.64   0
   4   0   6    8.27   12.74   0
   4   1   9 1000.73   29.36   0
   4   2  11   -7.56   23.20   0
   2   3  14    0.29   20.10   0
   3   1  10  690.75   24.40   0
   3   2  12   -8.63   15.91   0
   5   1   8   -5.79   21.70   0
   1   1   9 2363.07   27.95   0
   1   2  12    4.61   11.75   0
   1   3  14   -5.40   15.89   0
   2   0   6   -0.04    6.27   0
   2   1  10  717.35   21.19   0
   0   2  11  111.59   10.84   0
   3   0   7   -1.63    8.77   0
   4   1  10   14.99   17.92   0
   4   2  12   -5.10   23.99   0
   5   0   6  -11.47   15.23   0
   2   2  13   -6.07   13.57   0
   3   2  13  181.64   22.01   0
   5   1   9  -17.84   18.05   0
   2   3  15  -13.75   19.63   0
   3   1  11  144.41   15.79   0
   2   0   7  682.59   16.30   0
   2   1  11   47.91   11.59   0
   3   0   8    0.30   11.54   0
   4   1  11    0.43   18.44   0
   5   0   7  299.44   21.39   0
   5   1  10  184.48   25.24   0
   1   1  10   -6.22    7.34   0
   2   2  14    7.03   16.68   0
   3  -1   2  227.16    9.45   0
   3   2  14    7.14   19.96   0
   4  -1   3   -3.94    8.78   0
   3   1  12    3.43   15.68   0
   5   0   8   71.03   18.35   0
   2   3  16  103.36   21.01   0
   3   0   9 1349.30   27.46   0
   4   0   9   -2.26   14.44   0
   4   1  12  391.79   25.95   0
   5   1  11   22.92   23.29   0
   2   0   8   84.93    9.15   0
   2   1  12   -9.05   11.03   0
   3  -1   3   -6.88    6.82   0
   1   1  11   -1.02   10.11   0
   2   2  15  633.69   27.97   0
   3   1  13  391.94   23.61   0
   3   2  15  -16.30   18.22   0
   5   0   9   12.71   18.12   0
   2   3  17   -4.05   23.88   0
   4  -1   5  285.63   15.06   0
   4   0  10  525.77   22.01   0
   4   1  13    8.01   17.93   0
   5   1  12   11.87   21.29   0
   0   1   9    1.01    6.50   0
   3  -1   4  920.30   17.46   0
   3   0  10    5.95   11.20   0
   5   0  10  252.85   23.30   0
   1   2  15    9.14   14.71   0
   2   0   9    1.50    8.25   0
   3   2  16  113.47   24.78   0
   1   1  12  592.73   19.04   0
   2   2  16   -4.57   18.68   0
   3   1  14   -0.75   16.29   0
   4  -1   6  -12.46   10.93   0
   4   0  11    8.37   14.67   0
   4   1  14    8.26   19.09   0
   1   0   7  355.94   11.13   0
   3  -1   5  117.52    9.15   0
   5   0  11   25.59   20.35   0
   2   0  10  965.32   22.29   0
   2   1  14   -0.37   14.95   0
   3   2  17    1.51   26.04   0
   4  -1   7  131.54   15.00   0
   4   0  12   -5.70   18.06   0
   5  -1   7   -6.67   15.25   0
   6   0  10   15.98   25.50   0
   0   1  10 1196.54   19.27   0
   2   2  17   -8.57   20.21   0
   3  -1   6    1.22    8.97   0
   3   1  15    1.22   17.57   0
   4   1  15  368.49   27.90   0
   5   0  12   -3.75   21.42   0
   1   1  13    3.21   12.31   0
   3   0  12 1220.48   29.96   0
   5  -1   8   10.19   16.22   0
   1   0   8   -4.28    7.32   0
   2   0  11  118.12   14.04   0
   2   1  15    0.10   16.32   0
   4  -1   8    8.07   11.51   0
   4   0  13  369.84   27.04   0
   3  -1   7  402.43   15.80   0
   3   1  16  207.77   25.40   0
   4   1  16    2.97   22.27   0
   5  -1   9 1012.64   31.14   0
   5   0  13   79.69   24.62   0
   0   1  11  182.08   10.92   0
   2   2  18  107.79   24.70   0
   3   0  13    8.33   14.21   0
   1   1  14   -1.18   12.90   0
   3  -1   8   17.23   11.15   0
   4   0  14    0.09   18.98   0
   5  -1  10  -12.81   18.11   0
   5   0  14    3.00   24.77   0
   1   0   9    3.36    6.87   0
   2   0  12    0.67   11.43   0
   2   1  16  394.87   23.16   0
   3   1  17   11.27   24.18   0
   3   0  14   -3.18   15.97   0
   2  -1   5    6.77    7.06   0
   3  -1   9   -1.53   10.54   0
   4   0  15   -8.26   21.17   0
   5  -1  11    1.98   18.03   0
   0   1  12    0.01    9.19   0
   1   0  10 1389.47   24.02   0
   2   0  13  310.01   18.03   0
   2   1  17   -8.29   21.18   0
   3   1  18   22.25   27.85   0
   4  -1  11    9.60   15.12   0
   6  -1  11   15.45   25.33   0
   2  -1   6 5459.74   40.56   0
   3  -1  10 1148.08   28.67   0
   3   0  15 1244.74   35.97   0
   4   0  16  231.41   32.07   0
   5  -1  12  554.99   29.84   0
   4  -1  12    6.87   16.33   0
   6  -1  12   -9.93   26.60   0
   1   0  11  174.15   13.92   0
   1   1  16   -1.14   17.57   0
   2  -1   7   16.66    9.46   0
   2   1  18   -9.54   23.81   0
   3   0  16   -3.88   22.44   0
   3   1  19  134.72   33.05   0
   5  -1  13  -15.57   24.14   0
   3  -1  11  184.74   16.91   0
   3  -4  15  -20.04   23.68   0
   3  -4  16  233.11   29.78   0
   4  -4  12   -8.15   17.87   0
   5  -4  12  554.42   28.96   0
   0  -2   8   81.22   10.74   0
   1  -3  12    3.37   16.40   0
   3  -4  17  -11.93   23.44   0
   3  -4  18   -2.22   25.23   0
   4  -4  13  257.84   24.56   0
   4  -3   6    2.54   12.58   0
   5  -4  13   10.43   20.35   0
   1  -2   5    1.26    6.68   0
   4  -4  14   -5.57   20.24   0
   4  -4  15   -5.75   26.08   0
   5  -4  14   -4.47   21.13   0
   5  -4  15  358.95   33.77   0
   1  -3  14   16.35   18.63   0
   2  -3   9   -6.47   14.00   0
   3  -3   7   -3.68   10.32   0
   4  -4  16  197.66   26.77   0
   4  -4  17    9.18   24.66   0
   5  -4  16   10.22   24.42   0
   0  -2   9   -1.53   10.44   0
   1  -3  15   -3.07   18.37   0
   1  -3  16  409.79   26.62   0
   1  -3  19  340.49   30.99   0
   4  -3   7  165.58   15.30   0
   1  -3  17    3.86   18.71   0
   1  -3  18   -4.46   19.99   0
   2  -3  10  550.85   23.03   0
   3  -3   8    7.48   11.26   0
   3  -2   3    0.38    6.99   0
   0  -2  10 1056.46   23.13   0
   1  -2   6 9588.01   54.21   0
   2  -3  11   48.04   14.27   0
   2  -2   4 2087.87   24.41   0
   4  -3   8   -3.15   14.19   0
   3  -3   9 1378.48   29.51   0
   0  -2  11  119.85   13.44   0
   2  -3  20    9.18   27.57   0
   4  -3   9   10.08   15.39   0
   0  -2  12    0.26   13.11   0
   2  -3  14    8.29   16.02   0
   2  -3  15   -2.56   20.88   0
   2  -3  16  342.69   27.76   0
   2  -3  17    1.48   23.00   0
   2  -3  18   -4.32   26.24   0
   2  -3  19  258.84   30.87   0
   3  -3  10   -1.10   12.93   0
   0  -2  13  307.97   18.72   0
   1  -2   7    1.44    7.64   0
   3  -2   4  823.49   17.18   0
   0  -2  14   31.31   16.17   0
   2  -2   5  600.38   14.85   0
   3  -3  20    0.30   29.61   0
   4  -3  11   13.95   17.96   0
   3  -3  13   -3.32   15.82   0
   3  -3  14   12.85   20.14   0
   3  -3  18  245.21   31.12   0
   3  -3  19    3.61   27.89   0
   4  -3  12  -20.13   18.62   0
   5  -3  14   53.68   25.46   0
   5  -3  15   20.23   24.97   0
   5  -3  16  100.45   27.92   0
   5  -3  17   -1.95   27.32   0
   1  -2   8   -6.78    8.06   0
   3  -3  15 1129.32   36.36   0
   3  -3  16  -13.26   19.86   0
   4  -3  13  307.29   24.59   0
   4  -3  14   -6.49   20.36   0
   4  -3  18  -13.13   28.74   0
   4  -3  16  294.69   26.88   0
   4  -3  17   13.04   22.45   0
   1  -2   9 2391.59   32.98   0
   1  -2  22    8.10   28.86   0
   3  -2   5  130.02   10.90   0
   1  -2  21  388.03   33.72   0
   1  -2  10   -1.94   10.12   0
   1  -2  20    5.28   24.96   0
   1  -2  11    2.04   13.49   0
   1  -2  19  -16.14   22.94   0
   2  -2   7  827.05   19.30   0
   3  -2   6   -1.17    9.64   0
   1  -2  12  572.80   22.42   0
   1  -2  13   -7.45   15.11   0
   1  -2  17  -10.28   20.99   0
   1  -2  18  552.33   29.22   0
   1  -2  14   -7.24   14.32   0
   1  -2  16   -2.58   16.06   0
   2  -2   8   74.89   12.77   0
   2  -2  21  -12.39   29.34   0
   2  -2  20   -0.16   27.84   0
   3  -2   7  348.14   16.41   0
   2  -2   9    3.01   10.39   0
   2  -2  19  412.39   33.33   0
   4  -2   8   12.06   13.57   0
   2  -2  10 1193.13   28.16   0
   2  -2  18    2.37   24.49   0
   3  -2   8   10.11   12.69   0
   4  -2  19   15.32   29.37   0
   2  -2  11   93.87   16.04   0
   2  -2  16  347.53   28.07   0
   2  -2  17  -14.61   19.35   0
   3  -2  19  201.86   29.15   0
   4  -2   9 1205.82   30.33   0
   4  -2  18  274.72   34.46   0
   2  -2  12  -14.24   13.48   0
   2  -2  13  342.70   21.10   0
   2  -2  15   -1.71   16.99   0
   3  -2   9    0.28   11.22   0
   3  -2  17   22.64   24.87   0
   3  -2  18   10.50   22.88   0
   4  -2  10   -7.40   16.32   0
   4  -2  16    0.18   24.09   0
   4  -2  17   -5.87   25.34   0
   3  -2  10  985.40   26.36   0
   3  -2  11  206.76   19.19   0
   3  -2  15    0.20   20.83   0
   3  -2  16  190.69   26.65   0
   4  -2  12  438.83   26.06   0
   4  -2  13   -8.41   19.99   0
   4  -2  14  -11.32   22.29   0
   4  -2  15  652.55   33.61   0
   1  -1  22   86.67   31.74   0
   3  -2  14    1.16   16.63   0
   0  -1  18   -5.87   17.36   0
   0  -1   8    0.03    7.32   0
   0  -1  17   15.05   19.31   0
   1  -1  21   -2.35   27.81   0
   0  -1   9    9.65    9.60   0
   0  -1  15  -12.42   15.97   0
   1  -1  20   21.92   26.73   0
   0  -1  10 1453.07   26.15   0
   0  -1  14   11.13   15.72   0
   0  -1  11  150.20   12.80   0
   0  -1  12   10.80   11.00   0
   0  -1  13  678.92   22.46   0
   1  -1  19  271.07   29.52   0
   2  -1  21  334.78   34.83   0
   1  -1  18   12.27   24.46   0
   2  -1  20   -7.06   30.60   0
   3  -1  20  -10.46   30.43   0
   4  -1  19  149.93   35.29   0
   4  -1  18    4.69   31.67   0
   1  -1  17   -3.66   17.93   0
   2  -1  19    5.39   24.06   0
   3  -1  19  254.48   30.89   0
   4  -1  17    6.52   28.17   0
   1  -1  16  410.89   25.52   0
   2  -1  18  181.68   28.93   0
   3  -1  18   -5.22   28.51   0
   4  -1  16  252.93   31.40   0
   2  -1  17   -1.68   24.32   0
   3  -1  17    6.41   25.22   0
   4  -1  15   10.08   24.65   0
   1  -1   7  353.65   13.09   0
   1  -1  13  642.36   25.60   0
   1  -1  14    2.88   14.50   0
   2  -1  16    3.40   21.44   0
   4  -1  14  -24.36   24.33   0
   1  -1   8    2.89    9.88   0
   1  -1  12   -6.23   15.10   0
   1   0  22  147.19   34.85   0
   3  -1  16  265.97   26.10   0
   4  -1  12    5.95   19.81   0
   4  -1  13  255.57   25.90   0
   1  -1   9    5.53    9.26   0
   1  -1  10 1159.55   25.29   0
   1  -1  11  177.71   14.72   0
   2  -1  15  891.68   32.05   0
   3  -1   5  113.09   10.77   0
   3  -1  15   -2.04   18.84   0
   0   0  19   -0.71   23.18   0
   1   0  21  -10.04   29.48   0
   3  -1   6    5.84    9.66   0
   3  -1  14   16.03   17.91   0
   2  -1   6 5613.15   42.83   0
   2  -1  12 1807.79   37.33   0
   2  -1  13   -4.94   14.82   0
   2   0  21   13.73   32.19   0
   3  -1   7  392.32   16.71   0
   3  -1  12   -1.99   17.90   0
   0   0  18  331.19   27.90   0
   1   0  20   -9.91   27.65   0
   2  -1   7    7.43    8.61   0
   2  -1   8   11.69   11.10   0
   2  -1   9 4729.22   47.78   0
   2  -1  10   17.03   14.01   0
   3  -1   8    8.39   12.86   0
   3  -1   9  -12.57   13.69   0
   3  -1  10 1045.96   28.74   0
   3  -1  11  133.84   16.71   0
   3   0  20   17.77   29.30   0
   4   0  18  -11.31   32.30   0
   2   0  20   -3.77   26.10   0
   3   0  19   15.45   30.46   0
   4   0  17  -11.70   30.03   0
  -1   0  12   -5.42   11.04   0
   0   0  17   -6.74   20.15   0
   1   0  19  367.78   32.26   0
   2   0  19  311.31   30.86   0
   3   0  18  235.99   34.20   0
   4   0  16  174.15   31.94   0
  -1   0  11  174.31   12.85   0
   0   1  22   48.08   31.41   0
   1   0  18    3.60   20.36   0
   4   0  15  -17.64   28.31   0
  -1   0   9    0.22    7.17   0
  -1   0  10 1240.76   22.38   0
   2   0  18    8.12   22.67   0
   3   0  17   11.19   26.05   0
   1   0  17    2.00   18.59   0
   1   1  22   -1.59   30.12   0
   4   0  14   -2.99   21.43   0
   2  -4   5   -4.40    9.87   0
   4  -5  10    3.13   18.99   0
   4  -3   6    0.14   13.61   0
   5  -5  13  111.67   27.55   0
   5  -3   9   11.47   19.43   0
   3  -3   4    1.93   10.27   0
   5  -4  10    9.23   18.43   0
   6  -3  14   -3.34   24.78   0
   2  -3   3   -3.40    6.79   0
   3  -1   3    2.98    7.95   0
   4  -2   5   -2.37   12.46   0
   5  -5  12  -10.67   22.09   0
   5  -2   8   45.09   17.98   0
   6  -3  13  -16.44   28.22   0
   3  -2   3    4.49    7.97   0
   4  -5   9 1036.58   32.03   0
   4  -1   5  288.11   16.12   0
   5  -5  11   29.46   25.26   0
   5  -4   9 1222.20   38.76   0
   5  -3   8   35.08   19.41   0
   3  -4   5   61.36   14.06   0
   6  -4  13  237.04   30.26   0
   6  -3  12  549.41   35.76   0
   4  -5   8   -6.39   18.92   0
   4  -3   5  284.48   17.53   0
   6  -4  12   -6.59   30.36   0
   2  -4   4    2.03   10.54   0
   5  -5  10  399.82   29.62   0
   5  -4   8    5.18   18.79   0
   6  -3  11    1.67   26.42   0
   3  -3   3 2682.63   35.42   0
   4  -2   4   -1.25   13.69   0
   6  -4  11   79.96   29.03   0
   4  -5   7   11.21   19.02   0
   5  -6  12   10.73   30.98   0
   5  -5   9   -8.69   24.88   0
   6  -3  10   -8.63   25.62   0
   2  -3   2  671.54   16.73   0
   3  -4   4  411.24   17.96   0
   4  -4   5  143.13   19.79   0
   4  -3   4 1181.95   29.23   0
   4  -1   4 1086.81   25.18   0
   5  -4   7   -7.55   18.40   0
   6  -4  10  357.33   34.86   0
   3  -2   2  266.68   12.73   0
   3  -1   2  268.51   12.55   0
   5  -6  11   44.19   28.89   0
   5  -5   8   47.86   25.04   0
   5  -3   6   10.11   16.25   0
   6  -3   9  843.34   37.23   0
   6  -4   9   -0.86   26.80   0
   4  -5   6 1941.97   41.32   0
   5  -6  10  179.09   30.55   0
   5  -4   6 1722.31   41.69   0
   2  -4   3 1019.12   21.57   0
   3  -3   2    0.39   11.59   0
   4  -4   4  578.83   25.10   0
   4  -2   3 2888.61   38.52   0
   5  -5   7  365.30   30.58   0
   6  -3   8   -1.13   25.52   0
   3  -4   3    0.16   13.20   0
   4  -3   3   -5.85   14.30   0
   5  -6   9    5.96   26.50   0
   5  -2   5  238.30   19.02   0
   6  -4   8   11.34   26.22   0
   4  -1   3    3.20   12.06   0
   5  -4   5   -7.14   19.16   0
   4  -5   5   -4.75   14.92   0
   5  -5   6   -1.19   22.24   0
   6  -3   7  -13.16   22.49   0
   3  -2   1  201.08   12.63   0
   5  -6   8   18.62   25.31   0
   6  -4   7  120.63   24.18   0
   2  -3   1  486.38   13.67   0
   3  -1   1  198.13   11.37   0
   4  -4   3    7.45   13.28   0
   4  -2   2    4.45   12.15   0
   5  -2   4  645.75   25.84   0
   4  -3   2  679.27   23.10   0
   5  -6   7  110.10   25.85   0
   5  -4   4   -2.64   19.27   0
   6  -4   6    5.00   23.58   0
   6  -3   6 1035.22   37.30   0
   2  -4   2   -6.43    9.66   0
   3  -4   2  215.95   13.94   0
   3  -3   1    5.08   10.53   0
   5  -5   5  205.47   22.03   0
   7  -4   9   12.53   31.85   0
   6  -6   8    0.48   30.90   0
   4  -1   2  713.45   19.77   0
   5  -6   6   14.74   23.09   0
   6  -3   5    2.72   21.30   0
   7  -4   8    4.96   28.91   0
   4  -4   2  359.07   19.21   0
   5  -5   4  439.08   28.34   0
   5  -4   3 1036.83   32.42   0
   5  -2   3   -3.04   13.38   0
   6  -4   5   20.06   20.63   0
   6  -6   7  -17.31   24.76   0
   3  -2   0    0.30    9.17   0
   4  -3   1  541.42   19.97   0
   4  -2   1   -4.97   10.20   0
   7  -4   7   91.03   30.47   0
   2  -3   0  -11.46    7.86   0
   3  -4   1  264.05   14.71   0
   5  -6   5   61.45   21.33   0
   6  -6   6  817.86   41.99   0
   6  -4   4  219.98   26.75   0
   6  -3   4    2.20   20.98   0
   2  -4   1   -7.24   10.01   0
   3  -3   0 8355.48   57.70   0
   3  -1   0   -2.92    8.13   0
   5  -5   3   -8.78   17.74   0
   5  -4   2  -11.61   18.91   0
   4  -4   1  261.75   17.78   0
   4  -1   1  489.40   17.39   0
   5  -2   2  137.29   15.94   0
   7  -5   6  763.13   42.36   0
   7  -4   6    6.32   25.76   0
   5  -6   4  314.01   27.64   0
   6  -6   5    9.99   27.60   0
   6  -4   3   -7.42   22.59   0
   4  -3   0   -1.74   13.78   0
   6  -3   3  974.22   32.72   0
   7  -4   5   65.94   28.92   0
   4  -2   0 3888.84   42.90   0
   5  -5   2   88.80   19.35   0
   5  -3   1  118.53   16.34   0
   7  -5   5  -17.93   31.44   0
   3  -4   0    5.92   11.50   0
   5  -6   3   -4.50   21.48   0
   5  -4   1   -6.52   15.35   0
   6  -6   4    8.82   27.02   0
   3  -2  -1  524.97   16.06   0
   4  -4   0   -1.71   12.24   0
   5  -2   1   99.96   16.92   0
   6  -4   2   90.00   24.14   0
   7  -4   4  254.70   31.15   0
   3  -3  -1    3.64    9.09   0
   6  -3   2   17.87   17.65   0
   7  -5   4  -15.59   28.40   0
   2  -3  -1  192.10   11.39   0
   5  -5   1   28.97   17.53   0
   5  -3   0  -14.04   15.72   0
   6  -6   3  673.62   36.72   0
   4  -3  -1  233.26   17.16   0
   4  -1   0    4.85   10.26   0
   5  -6   2  114.63   23.11   0
   5  -4   0 2180.99   41.85   0
   3  -1  -1  490.38   13.52   0
   4  -2  -1    1.85   12.22   0
   6  -7   4   82.58   30.27   0
   6  -4   1  131.58   21.09   0
   7  -5   3  715.25   39.16   0
   7  -4   3    4.66   22.51   0
   3  -4  -1  465.22   18.49   0
   4  -4  -1  277.61   19.01   0
   5  -2   0   -1.03   15.67   0
   6  -6   2  -23.63   26.93   0
   6  -3   1    0.86   16.54   0
   5  -5   0   21.69   16.75   0
   5  -6   1  131.90   20.68   0
   5  -3  -1   76.28   17.45   0
   6  -7   3    0.51   27.50   0
   7  -5   2    3.40   27.69   0
   7  -4   2  198.28   29.28   0
   3  -3  -2    0.12   11.03   0
   3  -2  -2  655.16   16.94   0
   5  -4  -1    5.26   15.17   0
   6  -4   0    4.18   18.42   0
   4  -3  -2  248.70   17.23   0
   6  -6   1   12.10   22.70   0
   6  -3   0 2042.34   43.64   0
   4  -4  -2  350.87   20.37   0
   4  -1  -1  263.47   15.01   0
   5  -5  -1   26.14   19.70   0
   5  -2  -1   63.73   16.21   0
   6  -7   2   37.39   28.64   0
   7  -5   1  -12.65   29.70   0
   7  -4   1  118.13   28.22   0
   2  -3  -2  294.27   13.15   0
   3  -4  -2  737.87   22.17   0
   4  -2  -2   -0.08   10.64   0
   5  -6   0   13.74   18.58   0
   5  -4  -2   12.91   19.67   0
   6  -6   0 1198.70   43.27   0
   6  -4  -1  305.05   24.81   0
   3  -1  -2  704.80   16.25   0
   3  -3 -18  252.10   27.01   0
   3  -2 -15  -12.49   18.13   0
   4  -1  -7  139.61   15.44   0
   5  -2 -11   39.08   20.54   0
   6  -3 -13   27.38   27.87   0
   3  -1 -10  516.18   19.94   0
   4  -3 -17    1.51   24.42   0
   1  -1 -11  125.41   12.98   0
   2  -2 -15  -13.59   16.77   0
   2  -1 -11   -2.22   10.33   0
   4  -2 -13   -1.15   18.84   0
   4  -1  -6    0.63   12.96   0
   5  -3 -15  -12.19   25.26   0
   5  -2 -10  336.95   24.45   0
   6  -3 -12  291.22   30.53   0
   0  -1 -10 1155.68   20.15   0
   3  -2 -14    3.42   17.37   0
   3  -1  -9   -2.03   12.94   0
   3  -3 -17    1.39   18.92   0
   4  -3 -16  161.56   26.37   0
   4  -1  -5   42.75   12.66   0
   2  -1 -10    0.22    9.68   0
   4  -4 -18   -1.05   27.27   0
   4  -2 -12 1071.42   31.85   0
   5  -3 -14    5.10   21.21   0
   5  -2  -9   -4.19   15.57   0
   6  -3 -11   -7.11   20.73   0
   1  -1 -10 1380.37   24.27   0
   3  -1  -8   -3.94   10.05   0
   3  -3 -16   -4.53   21.67   0
   3  -2 -13  405.21   21.74   0
   4  -3 -15    4.78   22.60   0
   4  -2 -11    4.77   17.21   0
   5  -3 -13  159.45   26.27   0
   5  -2  -8   35.08   17.51   0
   6  -3 -10    7.84   23.60   0
   0  -1  -9    2.17    7.21   0
   2  -3 -16  271.63   23.73   0
   2  -1  -9 2331.80   31.63   0
   3  -1  -7  290.48   15.35   0
   5  -4 -16  -11.01   25.28   0
   1  -2 -13   -0.25   12.91   0
   2  -2 -13  336.43   20.35   0
   4  -4 -17    8.40   23.32   0
   1  -1  -9    8.45    8.89   0
   4  -3 -14    6.60   23.05   0
   5  -3 -12  -12.82   21.93   0
   6  -4 -13  167.39   30.93   0
   3  -4 -17   22.15   25.08   0
   3  -3 -15 1389.41   36.52   0
   3  -1  -6   -8.42   10.49   0
   2  -3 -15    9.82   17.58   0
   4  -4 -16  273.57   30.02   0
   2  -2 -12    3.57   14.13   0
   3  -2 -11   35.53   16.12   0
   4  -3 -13  418.64   28.10   0
   4  -2  -9 2221.74   39.31   0
   5  -3 -11   40.69   19.48   0
   6  -4 -12   -8.53   24.00   0
   1  -2 -12 1889.03   31.18   0
   3  -3 -14   13.32   19.53   0
   3  -1  -5  521.38   16.46   0
   5  -4 -14   12.92   23.40   0
   1  -1  -8    1.64    6.63   0
   2  -1  -7    3.36    9.08   0
   3  -4 -16  336.03   25.61   0
   4  -4 -15    8.86   24.16   0
   6  -4 -11   25.51   27.64   0
   4  -3 -12  -10.56   18.49   0
   4  -2  -8   -5.02   14.34   0
   5  -3 -10  498.63   25.88   0
   2  -2 -11  124.06   15.10   0
   3  -2 -10  648.86   22.04   0
   3  -1  -4 1665.99   24.34   0
   5  -4 -13   -6.51   21.51   0
   3  -3 -13   -2.18   14.92   0
   4  -5 -16    0.89   26.72   0
   5  -3  -9    1.53   18.78   0
   6  -4 -10  124.00   26.73   0
   1  -2 -11   -2.68    8.89   0
   1  -1  -7  358.72   12.02   0
   2  -1  -6 9237.18   52.88   0
   3  -4 -15    7.70   18.40   0
   4  -4 -14    1.20   20.02   0
   4  -2  -7   10.64   13.46   0
   3  -2  -9  -11.40   13.25   0
   3  -1  -3   -3.82    7.71   0
   4  -3 -11  173.59   18.71   0
   5  -4 -12  497.58   29.53   0
   6  -4  -9   -0.90   23.47   0
   2  -2 -10 1056.00   24.72   0
   5  -5 -14   32.28   25.23   0
   5  -3  -8   36.03   19.38   0
   6  -5 -12    4.01   25.90   0
   3  -4 -14    4.15   19.74   0
   4  -4 -13  364.85   27.77   0
   4  -2  -6 2477.64   36.63   0
   4  -3 -10  762.34   28.44   0
   5  -4 -11   -5.61   22.15   0
   6  -5 -11   15.78   27.56   0
   6  -4  -8  -13.30   23.19   0
   1  -2 -10   -6.97    9.30   0
   2  -1  -5    4.14    6.41   0
   3  -2  -8   -1.98   11.70   0
   5  -5 -13  130.34   28.95   0
   5  -3  -7  393.90   23.75   0
   2  -3 -12    4.65   14.51   0
   4  -5 -14   -3.70   26.20   0
   4  -2  -5   -0.04   12.46   0
   2  -2  -9   -8.41    8.96   0
   3  -4 -13  328.72   24.09   0
   4  -4 -12    8.38   18.35   0
   5  -4 -10   11.48   21.44   0
   6  -5 -10  213.59   30.25   0
   6  -4  -7  104.97   23.21   0
   5  -5 -12  -12.82   27.11   0
   3  -5 -14   16.70   24.05   0
   3  -2  -7  338.80   15.13   0
   6  -4  -6   -5.59   20.69   0
   1  -2  -9 5052.23   41.74   0
   4  -5 -13   -1.85   23.50   0
   4  -4 -11   25.76   19.68   0
   4  -2  -4   -4.47    9.29   0
   5  -4  -9 1001.55   35.12   0
   6  -5  -9   -6.29   26.51   0
   2  -3 -11  180.02   14.84   0
   3  -3 -10   -3.16   12.33   0
   4  -3  -8    0.96   15.62   0
   5  -5 -11   22.39   24.78   0
   5  -3  -5  163.47   18.50   0
   2  -2  -8   83.08   10.08   0
   3  -4 -12    3.45   15.04   0
   3  -5 -13  185.77   24.17   0
   3  -2  -6    2.65   10.76   0
   4  -2  -3 1024.74   22.42   0
   5  -4  -8    9.97   19.24   0
   6  -5  -8    7.13   25.59   0
   4  -6 -13  189.92   31.17   0
   4  -5 -12  599.97   30.10   0
   4  -4 -10  558.38   27.27   0
   5  -3  -4  548.71   23.07   0
   2  -3 -10 1192.34   26.71   0
   3  -3  -9 1417.88   29.47   0
   4  -3  -7  159.93   16.88   0
   5  -5 -10  372.22   27.29   0
   1  -2  -8    3.84    7.99   0
   3  -4 -11   20.91   14.85   0
   6  -5  -7  105.60   25.62   0
   2  -2  -7  743.53   17.63   0
   4  -5 -11   -8.24   21.67   0
   4  -2  -2   -2.46   10.09   0
   5  -6 -11   49.10   25.01   0
   5  -4  -7    2.32   15.62   0
   1  -3 -10 1048.68   23.38   0
   3  -5 -12   -7.38   17.48   0
   3  -2  -5  447.21   15.04   0
   4  -6 -12   -4.73   22.83   0
   5  -5  -9   -2.56   24.06   0
   3  -3  -8   -5.53   13.45   0
   4  -3  -6   -0.49   11.92   0
   6  -6  -8  -18.27   28.74   0
   6  -5  -6   -5.84   22.40   0
   5  -6 -10  275.44   31.46   0
   5  -4  -6 1928.54   40.73   0
   2  -3  -9    0.85   10.02   0
   4  -6 -11   79.82   26.38   0
   4  -5 -10   -8.16   22.62   0
   5  -5  -8   89.28   23.35   0
   3  -5 -11   39.28   19.99   0
   3  -2  -4 1846.39   26.45   0
   4  -4  -8    1.32   14.57   0
   6  -6  -7    8.16   28.48   0
   6  -5  -5   68.30   20.98   0
   1  -2  -7    1.43    7.94   0
   2  -2  -6    1.69    7.41   0
   4  -3  -5   56.98   12.39   0
   5  -6  -9  -12.74   27.59   0
   5  -4  -5   17.07   17.23   0
   1  -3  -9   12.42   10.90   0
   2  -4 -10   -6.40   14.20   0
   3  -6 -11   -6.91   23.80   0
   4  -6 -10  346.79   32.06   0
   4  -5  -9 1298.17   37.91   0
   5  -5  -7  321.81   26.96   0
   6  -6  -6  797.28   40.04   0
   6  -5  -4  336.42   24.98   0
   2  -3  -8   21.29   11.60   0
   3  -5 -10  447.79   27.08   0
   4  -3  -4  416.77   17.85   0
   5  -6  -8    0.12   22.91   0
   3  -1 -18  -13.85   26.15   0
   3  -1  -3   -1.77    7.36   0
   2   0 -12  -13.58   15.47   0
   2   0 -11   88.72   15.44   0
   2   0 -10 1143.01   26.98   0
   2   0  -9   -4.61   12.40   0
   2   0 -13  388.73   20.83   0
   2   0  -8   66.45   10.72   0
   3  -1 -19  232.24   27.99   0
   5  -2 -12   -8.90   22.88   0
   5  -2 -11   25.29   22.22   0
   5  -2 -10  368.18   26.60   0
   6  -3 -13  -11.16   28.08   0
   6  -3 -12  244.35   33.54   0
   2   0 -15    1.98   18.39   0
   2   0  -7  886.82   20.67   0
   3  -1 -20   22.27   28.96   0
   3  -1  -2  827.56   16.90   0
   5  -2 -14  -13.09   25.48   0
   5  -2 -13  129.40   26.52   0
   5  -2  -9   -4.53   15.96   0
   5  -2  -8   17.11   18.94   0
   6  -3 -14  -20.38   28.36   0
   2   0 -16  299.20   23.85   0
   5  -2 -15   -2.49   26.45   0
   2   0 -17   13.20   20.85   0
   2   0  -6    3.48    7.73   0
   4  -1 -13  494.71   28.89   0
   4  -1 -12   -3.98   19.78   0
   4  -1 -11   96.37   20.46   0
   5  -2 -16   73.80   26.59   0
   0   1 -12    1.47   10.42   0
   0   1 -11  134.58   11.77   0
   2   0 -18   -9.94   22.08   0
   4  -1 -15  -11.38   23.11   0
   4  -1 -14   -1.48   22.09   0
   0   1 -10 1376.40   22.42   0
   2   0  -5  596.37   15.12   0
   4  -1 -16  208.63   30.38   0
   4  -1  -8    1.69   12.96   0
   0   1  -9    5.33    7.79   0
   2   0 -19  376.43   26.93   0
   4  -1 -17  -16.07   25.51   0
   4  -1  -7  161.69   15.04   0
   2   0 -20  -10.47   24.88   0
   4  -1 -18  -17.54   26.54   0
   4  -1  -6   14.41   13.55   0
   2   0  -4 2180.71   24.90   0
   3   0 -15 1176.55   36.77   0
   3   0 -14    4.82   18.89   0
   3   0 -13    1.47   15.01   0
   3   0 -12 1022.11   29.71   0
   4  -1  -5   31.98   13.06   0
   3   0 -16    7.86   21.41   0
   3   0 -10  -11.21   12.43   0
   3   0  -9 1342.86   30.25   0
   1   1 -14   -2.18   13.52   0
   1   1 -13   -3.41   10.80   0
   1   1 -12 1621.40   29.61   0
   1   1 -11   -3.05   11.80   0
   3   0 -17    9.00   19.77   0
   3   0  -8    4.47   12.90   0
   4  -1  -4  451.30   17.72   0
   1   1 -10    2.05   10.25   0
   3   0 -18  229.67   25.15   0
   6  -2 -13  102.16   28.07   0
   6  -2 -12    0.12   25.05   0
   1   1  -9 5040.71   44.04   0
   3   0  -7   -4.70    9.86   0
   6  -2 -11  -12.51   21.26   0
   3   0 -20   11.87   23.51   0
   4  -1  -3    0.22    9.97   0
   5  -1 -15  320.52   33.30   0
   5  -1 -14    5.05   24.48   0
   5  -1 -13   12.87   23.40   0
   5  -1 -12  354.49   29.50   0
   5  -1 -11   -4.30   20.59   0
   1   1  -8    4.12    7.15   0
   3   0  -6 2282.07   32.08   0
   5  -1 -16   -8.86   23.66   0
   5  -1 -10    3.83   21.19   0
   5  -1  -9  909.01   31.61   0
   1   1  -7    1.48    6.89   0
   2   1 -15    6.53   17.37   0
   2   1 -14    0.28   17.26   0
   3   0  -5  -11.70   10.49   0
   5  -1  -8   -1.13   17.90   0
   2   1 -17   -3.70   21.00   0
   2   1 -16  179.20   20.22   0
   2   1 -12  -10.56   12.44   0
   2   1 -11  209.31   17.95   0
   4   0 -16  159.33   29.23   0
   4   0 -14    7.90   22.21   0
   4   0 -13  235.65   25.12   0
   4   0 -12   -5.79   20.52   0
   5  -1  -7   -5.23   16.31   0
   2   1 -18    6.49   20.91   0
   2   1 -10  958.73   25.97   0
   4   0 -17    1.28   22.94   0
   4   0 -11   52.11   17.49   0
   4   0 -10  374.87   23.56   0
   1   1  -6 5549.05   39.88   0
   2   1 -19  153.91   23.22   0
   2   1  -9    2.06   12.08   0
   3   0  -4    1.73   10.37   0
   4   0  -9  -10.28   16.55   0
   2   1  -8   10.86   11.65   0
   1   1  -5    0.12    7.32   0
   3   0  -3 2755.62   31.55   0
   3   1 -17   -0.65   23.49   0
   3   1 -16  319.35   29.70   0
   3   1 -15    2.11   22.94   0
   3   1 -14    8.39   21.75   0
   3   1 -13  344.23   24.91   0
   3   1 -19  230.01   30.46   0
   3   1 -18    4.51   24.88   0
   3   1 -12   12.28   17.91   0
   4   0  -6   -1.76   13.93   0
   6  -1 -12   14.31   26.63   0
   6  -1 -11   14.18   25.07   0
   3   1 -11   24.82   15.78   0
   2   1  -6   -3.30    8.64   0
   3   1 -10  432.22   21.58   0
   5   0 -14   48.70   24.52   0
   5   0 -13   91.49   26.75   0
   3   0  -2    3.02    8.64   0
   4   0  -5  171.76   16.11   0
   5   0 -12   -5.00   20.95   0
   5   0 -11    8.68   24.22   0
   0   2 -11  122.88   11.00   0
   1   2 -15   12.48   14.54   0
   0   2 -10  946.68   20.89   0
   1   2 -12   -1.27   14.33   0
   2   1  -5  146.31   10.93   0
   3   1  -8    2.53   12.81   0
   5   0  -9  -11.80   20.20   0
   1   2 -11  131.09   15.90   0
   3   1  -7  169.11   16.73   0
   4   0  -4  541.90   20.60   0
   4   1 -16   -4.15   28.23   0
   4   1 -15  381.96   33.85   0
   4   1 -14   -3.45   24.12   0
   0   2  -9   -5.87    8.51   0
   1   2 -10 1246.47   27.12   0
   4   1 -13    7.91   23.45   0
   4   1 -12  567.27   31.69   0
   5   0  -8   49.75   18.25   0
   2   1  -4  804.04   18.71   0
   2   2 -18  314.17   30.67   0
   2   2 -17   -5.39   19.01   0
   2   2 -16   -0.35   18.37   0
   2   2 -15  622.26   28.56   0
   2   2 -14    6.48   18.76   0
   4   1 -11  -13.20   20.91   0
   5   0  -7  375.27   24.87   0
   1   2  -9   -4.07   11.69   0
   2   2 -13    7.36   15.44   0
   2   2 -12  518.71   25.62   0
   3   0  -1   -2.69    7.89   0
   3   1  -6   -3.84   11.42   0
   4   0  -3    6.85   12.68   0
   4   1 -10   -1.41   20.17   0
   0   2  -8   96.42    9.90   0
   2   2 -11  -18.78   16.33   0
   5   0  -6   -9.88   17.47   0
   1   2  -8   22.03   11.09   0
   4   1  -9 1225.20   34.31   0
   3   1  -5  296.56   15.84   0
   4   1  -8   -0.27   18.75   0
   2   1  -3    3.12    7.02   0
   3   2 -17    8.45   23.57   0
   3   2 -16  124.63   25.20   0
   3   2 -15   14.31   24.10   0
   3   2 -14   28.38   23.57   0
   0   2  -7  707.67   15.58   0
   1   2  -7  388.61   16.15   0
   3   2 -13  158.39   22.32   0
   4   1  -7    9.88   18.24   0
   2   2  -8   -8.57   14.23   0
   3   0   0 8344.90   46.69   0
   3   1  -4 1252.22   25.40   0
   3   2 -12   -5.08   17.92   0
   5   1 -12  -11.00   25.39   0
   3   2 -11   34.16   18.17   0
   4   1  -6 1673.02   36.35   0
   5   1 -11   17.31   25.30   0
   1   2  -6   -1.78    9.78   0
   2   2  -7    3.58   13.40   0
   5   1 -10  173.82   26.96   0
   0   2  -6    4.37    6.09   0
   2   1  -2  284.13   11.66   0
   3   1  -3   -6.03   10.74   0
   3   2  -9   -2.34   18.26   0
   5   1  -9    2.53   19.23   0
   1  -3   5  484.74   15.90   0
   3  -6   4    7.75   17.32   0
   4  -4   0   -3.13   12.15   0
   0  -3   6 2106.55   27.80   0
   1  -4   6   -2.65   11.71   0
   2  -7   5   -6.15   24.57   0
   3  -7   4  115.97   24.19   0
   3  -4   3    6.92   10.40   0
   5  -7   0 1105.63   38.96   0
   2  -4   5   -0.95   10.55   0
   4  -7   3   -1.76   24.97   0
   5  -6   0    8.94   21.39   0
   2  -6   6    5.19   18.66   0
   2  -5   6  -12.93   15.75   0
   2  -3   4 1754.10   26.20   0
   3  -6   5    1.93   20.20   0
   4  -6   3    8.41   18.06   0
   1  -5   7    8.26   16.06   0
   3  -7   5   41.49   25.42   0
   4  -4   1  248.96   16.71   0
   5  -7   1    7.69   22.17   0
   3  -5   5  166.52   19.70   0
   3  -3   2    0.12    9.70   0
   5  -6   1  146.72   23.76   0
   3  -4   4  446.69   17.97   0
   4  -7   4  109.17   24.08   0
   4  -6   4  569.37   29.30   0
   5  -7   2    7.41   24.79   0
   1  -4   7  137.75   12.91   0
   1  -3   6    4.68    9.79   0
   2  -6   7   79.50   20.32   0
   2  -4   6 2643.92   37.83   0
   3  -7   6   13.17   24.84   0
   3  -6   6 1221.29   37.63   0
   0  -3   7    5.11    8.84   0
   2  -7   7    5.44   26.51   0
   2  -5   7  390.21   21.78   0
   5  -6   2  160.28   23.22   0
   1  -5   8    3.48   16.53   0
   4  -7   5   28.98   25.81   0
   4  -4   2  380.57   16.86   0
   5  -7   3  614.30   34.95   0
   2  -3   5  530.01   16.10   0
   3  -5   6    6.95   14.36   0
   4  -6   5  109.47   22.65   0
   4  -5   4    2.92   14.04   0
   2  -6   8    3.01   20.50   0
   3  -7   7   69.03   25.98   0
   3  -6   7   14.89   22.33   0
   3  -4   5   64.24   12.70   0
   3  -3   3 2765.73   32.08   0
   0  -2   6    2.95    6.54   0
   1  -4   8    0.78   13.20   0
   2  -7   8   -0.82   29.52   0
   2  -4   7   12.88   14.11   0
   5  -7   4   23.46   25.85   0
   5  -6   3    8.01   20.76   0
   1  -2   5    0.86    7.26   0
   2  -5   8   29.72   14.40   0
   4  -4   3   -1.83   13.24   0
   1  -3   7  340.27   14.03   0
   3  -5   7  374.68   21.13   0
   4  -6   6   11.29   18.91   0
   4  -5   5   -3.14   14.29   0
   5  -5   2   55.85   17.67   0
   2  -6   9    2.28   21.05   0
   3  -7   8   -8.92   22.21   0
   3  -6   8   -6.27   21.22   0
   3  -4   6    6.77   14.13   0
   4  -7   7   83.01   27.38   0
   5  -6   4  293.47   26.90   0
   2  -3   6   -0.05    8.76   0
   3  -3   4   11.01   10.61   0
   5  -7   5   -7.96   22.60   0
   2  -5   9   -0.72   17.60   0
   2  -4   8   -0.09   14.35   0
   4  -6   7  123.20   25.26   0
   4  -4   4  558.55   21.81   0
   5  -5   3   12.87   17.91   0
   1  -4   9   -5.33   11.37   0
   3  -5   8   39.70   17.86   0
   4  -5   6 1956.34   39.08   0
   5  -6   5   98.16   24.67   0
   2  -6  10  127.76   23.15   0
   2  -2   4 2077.62   24.33   0
   3  -6   9  631.49   31.69   0
   4  -7   8   20.89   26.85   0
   5  -7   6  625.25   34.72   0
   1  -3   8    3.78    8.95   0
   3  -4   7  163.63   15.35   0
   0  -2   7  704.48   15.31   0
   1  -2   6 9160.27   50.27   0
   2  -3   7  324.19   16.12   0
   3  -3   5    7.83   11.09   0
   4  -6   8   -8.41   20.08   0
   4  -5   7  -13.02   17.17   0
   4  -4   5  165.36   16.74   0
   5  -5   4  473.15   23.16   0
   6  -7   4  103.50   30.41   0
   2  -5  10  561.39   24.67   0
   2  -4   9 2395.51   39.22   0
   3  -5   9   -3.90   19.13   0
   4  -3   2  629.62   18.28   0
   5  -7   7   11.42   24.43   0
   5  -6   6  -12.16   19.29   0
   2  -6  11   18.95   21.91   0
   3  -6  10   -2.74   19.59   0
   5  -5   5  161.27   21.74   0
   1  -3   9    2.32   10.95   0
   3  -2   2  267.11   10.91   0
   4  -5   8   11.39   19.58   0
   4  -4   6   -1.16   14.49   0
   5  -6   7  114.79   22.23   0
   2  -5  11   39.58   18.80   0
   2  -3   8    4.95   11.54   0
   2  -2   5  550.78   14.19   0
   3  -5  10  531.05   27.94   0
   3  -3   6 2179.88   32.36   0
   4  -3   3    1.01   10.20   0
   3  -6  11  -14.73   19.78   0
   5  -5   6    7.47   18.53   0
   0  -2   8   90.30    9.23   0
   1  -2   7    1.63    6.95   0
   2  -6  12    4.48   20.35   0
   4  -6  10  152.74   24.17   0
   5  -6   8   10.29   23.92   0
   4  -5   9 1051.76   34.21   0
   2  -5  12   -2.60   20.25   0
   3  -6  12  449.00   31.16   0
   3  -5  11   40.49   22.40   0
   3  -2   3    0.49    7.84   0
   1  -3  10  689.75   21.28   0
   2  -4  11    1.73   15.90   0
   2  -3   9    4.66   12.16   0
   3  -3   7    2.95   10.11   0
   4  -6  11   -6.43   26.43   0
   4  -3   4 1136.86   23.69   0
   5  -6   9   -7.07   25.50   0
   5  -5   7  430.67   24.83   0
   2  -2   6    5.20    7.26   0
   3  -4  10  861.94   27.24   0
   4  -5  10    0.04   18.21   0
   1  -2   8    2.35    7.49   0
   2  -5  13  200.27   23.34   0
   3  -6  13   13.78   26.25   0
   3  -5  12   -2.39   22.57   0
   5  -6  10  145.67   28.13   0
   5  -5   8   54.83   21.52   0
   6  -6   7    6.60   26.77   0
   0  -2   9   -2.81    8.59   0
   3  -3   8    9.03   13.44   0
   3  -2   4  832.30   18.07   0
   4  -6  12    3.66   23.45   0
   4  -3   5  284.22   15.19   0
   1  -3  11   44.52   13.82   0
   2  -4  12 1174.18   31.02   0
   2  -3  10  634.82   22.66   0
   4  -5  11   10.45   23.27   0
   2  -2   7  869.33   19.02   0
   3  -4  11  151.25   17.81   0
   4  -4   9   -6.68   14.20   0
   5  -5   9   16.04   23.15   0
   6  -6   8  -11.23   25.78   0
   3  -6  14    5.41   26.14   0
   3  -5  13  147.45   24.75   0
   4  -6  13  164.88   31.50   0
   4  -3   6   -2.12   13.37   0
   5  -6  11    6.11   23.67   0
   1  -2   9 2498.85   31.53   0
   2  -5  14    9.66   18.32   0
   3  -3   9 1376.46   30.34   0
   2  -4  13   -0.76   18.16   0
   3  -2   5  145.42   10.51   0
   4  -4  10  472.70   25.34   0
   5  -5  10  403.71   29.28   0
   5  -4   7    2.39   16.64   0
   6  -6   9  449.82   32.24   0
   0  -2  10 1098.80   21.65   0
   1  -3  12    0.18   14.04   0
   2  -3  11   53.46   13.38   0
   3  -4  12    3.62   16.30   0
   5  -6  12   14.52   25.45   0
   2  -2   8   97.03   10.55   0
   3  -5  14    9.21   20.36   0
   4  -3   7  171.60   16.60   0
   6  -6  10    6.02   27.03   0
   2  -5  15   -0.26   19.99   0
   3  -3  10   -5.85   15.23   0
   4  -5  13   -3.92   24.32   0
   5  -4   8  -12.58   17.74   0
   1  -2  10    5.97   10.27   0
   2  -4  14   13.58   19.93   0
   3  -4  13  544.48   28.23   0
   3  -2   6    7.70    8.90   0
   4  -4  11   37.14   17.36   0
   5  -5  11   18.08   21.59   0
   2  -3  12   -0.39   13.30   0
   3  -5  15  -11.24   23.93   0
   4  -3   8   -6.77   15.19   0
   1  -3  13  437.18   21.13   0
   2  -2   9   -1.31   10.97   0
   4  -5  14   -2.06   25.28   0
   5  -4   9 1292.61   36.16   0
   3  -2   7  385.18   16.43   0
   4  -4  12    9.29   21.62   0
   5  -5  12   -2.73   21.71   0
   2  -4  15  716.95   31.88   0
   3  -4  14   -7.55   22.68   0
   1  -2  11    4.31   12.17   0
   3  -5  16  134.76   27.80   0
   5  -4  10    7.41   20.01   0
   2  -2  10 1303.61   27.47   0
   4  -5  15  459.24   32.37   0
   5  -5  13   99.34   25.20   0
   6  -5  10  208.14   26.72   0
   1  -1   7  323.88   11.98   0
   3  -2   8   10.97   12.51   0
   4  -4  13  329.43   25.46   0
   2  -4  16    8.38   22.61   0
   3  -4  15  -17.57   19.39   0
   5  -4  11  -21.07   22.81   0
   6  -5  11   58.03   27.28   0
   1  -2  12  573.90   20.57   0
   2  -3  14   14.87   15.13   0
   2  -1   5   -2.09    5.90   0
   3  -5  17   13.05   24.18   0
   4  -5  16  -10.81   28.02   0
   5  -5  14   -3.37   24.42   0
   1  -3  15   -1.26   16.58   0
   2  -2  11  119.96   15.18   0
   3  -3  13    2.24   17.96   0
   3  -2   9   -2.71   12.55   0
   4  -4  14  -10.17   20.20   0
   4  -2   5    2.70   11.32   0
   1  -1   8   -2.69    8.14   0
   3  -4  16  245.91   29.65   0
   4  -3  11   16.79   15.44   0
   5  -4  12  557.85   33.26   0
   6  -5  12   16.03   27.37   0
   0  -1   9   -2.64    7.84   0
   2  -4  17    2.02   22.46   0
   2  -1   6 5425.13   40.64   0
   2  -3  15   -2.05   15.74   0
   3  -3  14   14.63   19.66   0
   4  -4  15   -5.08   25.08   0
   4  -2   6 3345.12   40.25   0
   1  -2  13   -3.70   11.55   0
   2  -2  12    5.65   12.51   0
   3  -2  10 1061.71   26.59   0
   4  -3  12    8.12   16.23   0
   5  -4  13   -1.66   23.93   0
   1  -1   9   -2.01    8.80   0
   3  -4  17   -5.00   21.75   0
   4  -2   7   -9.70   13.54   0
   5  -3   9   -1.10   18.83   0
   2  -4  18  124.21   24.48   0
   2  -3  16  374.01   26.78   0
   2  -1   7   -5.59    7.35   0
   4  -4  16  218.52   29.91   0
   0  -1  10 1385.95   22.60   0
   1  -2  14   -0.26   14.30   0
   2  -2  13  368.08   21.88   0
   3  -3  15 1320.99   37.74   0
   3  -2  11  202.32   16.89   0
   4  -3  13  318.88   23.82   0
   5  -4  14    6.89   22.31   0
   5  -3  10  322.26   24.61   0
   3  -4  18   -1.11   26.24   0
   4  -2   8   -7.94   11.44   0
   1  -1  10 1119.00   23.20   0
   2  -1   8   -1.17    8.44   0
   3  -1   4  869.09   17.55   0
   4  -4  17    0.45   27.63   0
   4  -3  14    8.50   22.02   0
   5  -4  15  394.00   34.23   0
   2  -3  17  -13.10   17.87   0
   3  -3  16   12.60   19.93   0
   4  -2   9 1149.04   30.23   0
   5  -3  11   32.83   21.05   0
   0  -1  11  141.36   12.27   0
   2  -1   9 4696.97   45.05   0
   3  -4  19  140.41   30.98   0
   3  -1   5   89.51   10.11   0
   4  -3  15  -12.10   24.66   0
   5  -4  16    9.95   30.79   0
   5  -3  12    1.43   23.05   0
   1  -1  11  161.67   12.50   0
   2  -3  18    8.23   24.14   0
   3  -3  17  -20.74   23.69   0
   3  -1   6   10.64    9.86   0
   6  -4  13  220.80   29.04   0
   2  -2  15   17.51   15.67   0
   2  -1  10   -5.86   12.32   0
   0  -1  12    4.14   10.54   0
   1  -2  16   -5.81   14.24   0
   3  -2  14   -3.85   19.49   0
   3  -1   7  378.26   16.40   0
   4  -3  16  346.69   31.12   0
   4  -2  11   -4.43   14.99   0
   5  -3  13  128.51   23.15   0
   6  -4  14  -10.39   28.19   0
   1  -1  12   -3.02   10.47   0
   2  -3  19  307.66   29.66   0
   3  -3  18  280.29   30.76   0
   2  -2  16  324.64   23.06   0
   2  -1  11   -4.36   11.12   0
   3  -1   8   12.69   12.52   0
   4  -2  12  441.24   26.51   0
   5  -3  14   14.11   25.18   0
   0  -1  13  744.38   22.05   0
   1  -2  17    3.21   18.99   0
   3  -2  15   -1.43   17.71   0
   4  -3  17    8.72   23.44   0
   1  -1  13  639.35   21.36   0
   2  -1  12 1769.94   34.29   0
   3  -3  19  -11.82   27.19   0
   3  -1   9   -5.36   13.19   0
   4  -2  13  -13.63   20.67   0
   5  -3  15   -8.99   26.14   0
   2  -3  20   -3.29   23.57   0
   2  -2  17   22.47   18.80   0
   4  -3  18   -7.13   28.21   0
   0  -1  14    9.82   13.39   0
   1  -2  18  594.90   29.88   0
   3  -2  16  221.63   23.93   0
   3  -1  10 1172.39   29.09   0
   1  -1  14   20.88   13.13   0
   2  -1  13    3.57   13.35   0
   3  -3  20    7.80   28.57   0
   4  -2  14    1.49   19.10   0
   5  -3  16  137.20   28.14   0
   2  -2  18    3.95   19.72   0
   3  -2  17    5.65   25.24   0
   3  -1  11  146.95   18.54   0
   1  -1  15    6.69   15.99   0
   4  -2  15  744.79   33.13   0
   2  -2  19  387.06   30.55   0
   3  -2  18   -0.60   21.91   0
   4  -2  16  -17.73   24.75   0
   5  -2  12  -10.44   21.59   0
   2  -1  15  936.94   30.19   0
   3  -1  13  500.14   25.70   0
   4  -1   8    3.13   14.34   0
   5  -2  13  179.05   26.09   0
   0   0   9 1723.09   24.16   0
   1   0   8   -0.66    7.64   0
   2  -2  20    9.33   27.01   0
   3  -2  19  180.07   32.12   0
   4  -2  17   -7.70   27.95   0
   4  -1   9    1.69   15.19   0
   1   0   9    3.03    9.83   0
   2  -1  16   -3.43   18.74   0
   3  -1  14    8.95   18.89   0
   5  -2  14    0.59   26.57   0
   0   0  10   -4.29    9.18   0
   1  -1  17    5.03   15.56   0
   4  -2  18  288.65   33.39   0
   1   0  10 1547.36   26.51   0
   2  -2  21    6.71   28.78   0
   2  -1  17    2.23   20.53   0
   2   0   5  612.02   15.38   0
   2   0   6   -0.69    8.42   0
   3  -2  20   22.77   25.53   0
   3  -1  15   -4.98   20.33   0
   4  -1  11   19.31   17.80   0
   5  -2  15  -13.82   25.96   0
   0   0  11   15.92   10.23   0
   1  -1  18   10.11   19.82   0
   1   0  11  138.07   14.53   0
   2   0   7  737.87   18.03   0
   4  -1  12   16.22   19.66   0
   2   0   8   77.00   10.52   0
   2   0   9  -18.07   11.08   0
   3  -1  16  280.64   27.06   0
   4  -2  19   14.60   26.89   0
   5  -2  16  136.31   30.62   0
   0   0  12 2434.32   34.01   0
   1   0  12   -4.14   10.84   0
   2  -1  18  159.50   22.87   0
   2   0  10 1017.12   25.47   0
   4  -1  13  289.13   23.88   0
   1  -1  19  290.49   26.92   0
   3  -1  17    3.58   23.78   0
   4  -1  14   -2.79   23.32   0
   5  -2  17   -7.95   26.22   0
   0   0  13    6.58   10.57   0
   1   0  13  718.99   23.03   0
   2  -1  19   -5.10   23.76   0
   2   0  11  126.39   14.16   0
   1  -1  20    4.93   23.29   0
   1   0  14    0.13   16.19   0
   2   0  12  -19.15   12.73   0
   3  -1  18  -12.83   25.84   0
   4  -1  15   -4.94   20.82   0
   0   0  14   -7.06   11.39   0
   2  -1  20   20.93   27.52   0
   4  -1  16  245.71   30.06   0
   3   0   7   -5.77   11.16   0
   3   0   8   -8.71   12.25   0
   0   0  15 2638.59   41.00   0
   3   0   5    2.69    9.27   0
   3   0   6 2080.41   30.30   0
   3   0   9 1189.66   27.69   0
   3   0  10   -9.72   15.61   0
   4  -1  17   15.07   26.68   0
   0   0  16   -8.44   15.91   0
   1   0  16  520.21   24.76   0
   2  -1  21  310.09   31.40   0
   2   0  15    0.29   18.43   0
   3  -1  20   15.82   29.07   0
   3   0  11   -3.31   16.06   0
   4  -1  18   10.59   25.32   0
   1   0  17   -3.85   16.85   0
   2  -1  22    8.63   29.28   0
   2   0  16  240.44   22.65   0
   3   0  13  -11.89   16.17   0
   4  -1  19  171.02   32.56   0
   1   0  18    7.60   20.67   0
   2   0  17   -1.12   22.89   0
   3   0  14   -4.64   16.81   0
   5  -1  15  357.50   33.69   0
   3   0  15 1188.97   38.79   0
   5  -1  16  -13.45   30.10   0
   1   0  19  342.86   28.35   0
   2   0  18   12.16   20.92   0
   3   0  16    3.83   24.89   0
   2   0  19  300.20   30.47   0
   1   0  20   -6.18   25.23   0
   3   0  17   -2.93   22.03   0
   4   0  11   13.51   19.68   0
   4   0  12  -12.83   19.19   0
   2   0  20  -16.72   28.01   0
   3   0  18  286.96   31.76   0
   4   0  13  344.86   28.70   0
   1   0  21  -14.90   27.01   0
   3   0  19  -15.60   27.72   0
   4   0  14   -2.53   19.89   0
   2   0  21  -17.70   27.82   0
   4   0  15   10.59   21.60   0
   0   1  10 1190.65   24.21   0
   0   1  11  144.91   14.27   0
   0   1  12   12.68   12.46   0
   1   0  22  158.73   32.61   0
   1   1   8    2.61   10.08   0
   1   1   9 2327.37   32.50   0
   1   1  11    0.22   11.17   0
   1   1  12  565.62   21.48   0
   1   1  13    2.71   16.07   0
   4   0  16  220.48   27.41   0
   0   1   9    1.22    7.84   0
   4   0  17   13.35   25.00   0
   0  -1   7  326.74   10.21   0
   2  -5  16  127.40   25.81   0
   2  -4  15  637.71   26.82   0
   2  -3  13  337.28   20.21   0
   3  -5  16  106.28   24.36   0
  -1  -2   9  -13.15    9.68   0
   1  -3  13  363.34   18.87   0
   2  -2  10 1171.85   23.22   0
   4  -5  15  410.93   30.57   0
   0  -2  10  991.01   21.42   0
   1  -5  15  428.71   29.98   0
   3  -4  14   -3.38   18.08   0
   4  -4  13  309.80   22.89   0
   0  -4  13  327.42   24.45   0
   1  -4  14   -3.89   15.89   0
   1  -2  10    4.34   10.61   0
   2  -5  15  -20.50   22.39   0
   2  -4  14   -6.12   15.47   0
   3  -2   8    4.71    9.18   0
   3  -3  11    1.58   13.90   0
   4  -5  14    4.50   21.52   0
  -1  -2   8   10.95    9.51   0
   0  -3  11   -2.54   13.34   0
   1  -5  14   -3.37   19.24   0
   2  -2   9    3.16    8.02   0
   3  -4  13  500.87   24.62   0
   4  -4  12    9.34   16.55   0
   0  -4  12  -14.32   17.65   0
   0  -2   9    3.27    8.23   0
   1  -4  13  453.23   23.32   0
   2  -4  13   -0.18   17.14   0
   3  -5  14   26.29   21.58   0
   1  -2   9 2272.94   29.68   0
   2  -5  14    0.29   19.05   0
   1  -3  11   41.65   13.92   0
   2  -3  11   35.43   11.88   0
   3  -2   7  319.66   13.00   0
   4  -5  13   13.13   18.46   0
   1  -5  13    2.33   19.19   0
   3  -4  12   -6.45   16.13   0
   3  -3  10    9.66   12.63   0
   4  -4  11   34.70   17.43   0
  -1  -2   7  395.82   13.77   0
   0  -4  11   45.76   16.79   0
   0  -3  10   -2.53   13.54   0
   1  -4  12  -13.73   14.58   0
   2  -5  13  200.99   24.87   0
   2  -2   8   69.66    8.92   0
   3  -5  13  150.07   24.07   0
   0  -2   8   72.55    9.20   0
   2  -4  12 1055.57   29.28   0
   4  -6  13  184.97   27.25   0
   1  -5  12  449.58   27.83   0
   1  -2   8    7.61    9.37   0
   2  -6  13  173.53   25.94   0
   2  -3  10  602.37   21.13   0
   4  -5  12  429.74   25.32   0
   5  -6  12   -0.43   22.29   0
   1  -6  12   -4.41   22.19   0
   1  -3  10  619.53   20.18   0
   3  -6  13   -1.82   21.85   0
   3  -4  11  147.86   18.89   0
   4  -4  10  472.69   23.39   0
   1  -4  11  187.16   19.18   0
   2  -5  12  -10.29   20.32   0
   3  -5  12   -4.00   20.94   0
   3  -3   9 1324.32   26.31   0
   3  -2   6    2.31    7.76   0
   0  -4  10  531.91   22.43   0
   0  -3   9 1388.87   27.89   0
   2  -4  11  -25.66   13.08   0
   2  -2   7  789.94   17.36   0
   4  -6  12   23.09   23.53   0
   5  -6  11    8.35   25.75   0
  -1  -2   6   -0.21    7.51   0
   1  -6  11   25.14   24.30   0
   1  -5  11  -12.35   19.69   0
   2  -6  12   -5.30   21.65   0
   3  -6  12  432.62   31.25   0
   4  -5  11    1.26   17.10   0
   0  -2   7  711.82   16.37   0
   2  -3   9   -0.78   11.99   0
   1  -4  10  781.01   26.58   0
   1  -3   9   -3.60   10.00   0
   1  -2   7    2.74    8.33   0
   2  -5  11   33.40   20.42   0
   3  -5  11   43.03   20.90   0
   2  -6  11    6.52   23.62   0
   3  -3   8    1.06    9.61   0
   4  -6  11   12.63   19.89   0
   5  -6  10  186.15   28.05   0
   0  -3   8   17.01   12.35   0
   1  -6  10  191.99   28.06   0
   3  -6  11    6.83   25.15   0
   4  -5  10   -3.38   16.23   0
   1  -5  10   -1.68   16.95   0
   2  -2   6    0.70    7.65   0
   3  -5  10  484.84   25.49   0
   4  -4   8   -1.25   14.60   0
  -1  -2   5  119.38    9.26   0
   0  -2   6   -6.38    7.81   0
   1  -3   8    1.08   11.13   0
   2  -6  10  139.63   26.86   0
   2  -5  10  569.62   26.00   0
   2  -3   8   -6.70    9.26   0
   4  -6  10  157.38   22.30   0
   5  -6   9   11.43   22.97   0
   1  -6   9   -8.08   24.09   0
   3  -6  10   -9.14   22.91   0
   3  -3   7    9.01   11.47   0
   4  -5   9 1083.90   32.56   0
   1  -5   9 1115.69   33.56   0
   1  -2   6 9084.33   50.50   0
   0  -3   7    1.77    9.18   0
   2  -6   9   -0.85   24.10   0
   2  -5   9    8.11   18.22   0
   3  -5   9    7.76   15.25   0
   3  -4   8   14.03   14.73   0
   4  -6   9   12.19   18.93   0
   4  -4   7  156.85   16.53   0
   5  -6   8    0.56   22.26   0
   1  -6   8    4.65   23.75   0
   1  -4   8   12.71   14.59   0
   2  -3   7  296.28   15.26   0
   3  -6   9  623.39   32.13   0
   4  -5   8   -7.56   17.26   0
   0  -4   7  149.41   16.89   0
   1  -5   8   -0.21   18.78   0
   1  -3   7  341.65   14.78   0
   2  -4   8   11.40   14.73   0
   2  -2   5  584.59   14.19   0
   3  -3   6 2167.22   30.49   0
   4  -7   8   16.03   28.48   0
  -1  -2   4  936.21   16.74   0
   0  -2   5  645.37   14.41   0
   2  -5   8   14.21   17.60   0
   3  -7   8   -6.42   23.65   0
   3  -5   8   27.33   17.66   0
   4  -6   8  -15.68   17.91   0
   5  -6   7  132.53   23.97   0
   0  -3   6 2213.30   30.51   0
   1  -6   7  154.73   25.75   0
   2  -7   7   -7.80   26.58   0
   3  -6   8   12.64   21.82   0
   5  -7   7   -2.91   22.64   0
   1  -4   7  172.38   17.24   0
   1  -2   5   -0.14    6.11   0
   4  -5   7    1.92   16.63   0
   4  -4   6   -9.16   13.26   0
   0  -4   6   -1.26   13.90   0
   1  -5   7    6.66   14.99   0
   2  -4   7    1.35   14.09   0
   2  -3   6    3.64    9.72   0
   3  -7   7   91.32   29.08   0
   4  -7   7   72.60   29.39   0
   1  -3   6   -0.64    8.67   0
   2  -6   7  116.27   24.85   0
   5  -7   6  606.42   34.36   0
   5  -6   6   -5.76   21.18   0
   1  -6   6   -6.84   22.33   0
   2  -7   6  628.61   37.02   0
   2  -5   7  417.56   23.37   0
   3  -6   7    1.81   21.10   0
   3  -5   7  382.76   21.10   0
   3  -3   5    3.89    8.35   0
   4  -5   6 2016.54   38.62   0
   0  -3   5    5.32   10.41   0
   1  -5   6 2059.80   39.82   0
   1  -4   6    7.15   13.54   0
   3  -7   6    3.07   25.50   0
   3  -4   6   -8.82   10.90   0
   4  -7   6    4.43   24.72   0
   4  -4   5  152.86   15.96   0
   2  -6   6   21.20   22.72   0
   4  -6   6   -8.80   17.53   0
   5  -7   5   16.85   24.97   0
   5  -6   5  110.42   23.79   0
   0  -4   5  130.85   13.62   0
   1  -6   5   82.99   23.44   0
   2  -7   5   -3.30   22.90   0
   2  -4   6 2638.26   37.30   0
   3  -6   6 1229.20   38.00   0
   3  -5   6    6.21   15.90   0
   2  -5   6   -7.13   14.52   0
   2  -3   5  542.56   16.70   0
   4  -7   5   42.21   27.97   0
   1  -3   5  476.35   15.43   0
   3  -7   5   19.26   22.85   0
   4  -5   5    8.11   16.61   0
   1  -5   5  -12.26   16.75   0
   2  -7   4    4.48   25.05   0
   2  -6   5  129.76   23.13   0
   3  -4   5   40.64   12.75   0
   4  -6   5  116.73   21.89   0
   5  -7   4   21.37   22.58   0
   5  -6   4  325.32   26.77   0
   1  -6   4  347.11   27.17   0
   1  -4   5   52.66   14.20   0
   3  -6   5   17.17   20.55   0
   3  -3   4   -2.90    7.89   0
   4  -4   4  543.11   20.16   0
   0  -4   4  549.92   20.99   0
   0  -3   4   -3.91    9.78   0
   2  -4   5   -4.00   12.91   0
   3  -7   4  164.58   29.37   0
   3  -5   5  162.82   19.34   0
   4  -7   4  152.75   28.81   0
   2  -5   5  154.03   16.95   0
   5  -7   3  657.64   35.89   0
   2  -7   3  633.30   34.81   0
   4  -6   4  553.59   29.28   0
   5  -6   3   11.94   20.12   0
   1  -6   3    6.18   20.05   0
   1  -5   4   -7.73   16.04   0
   2  -6   4  473.32   26.34   0
   2  -3   4 1707.51   25.32   0
   3  -6   4    7.96   19.85   0
   1  -3   4 2020.89   27.38   0
   3  -7   3  -25.74   21.79   0
   3  -4   4  443.01   18.38   0
   4  -7   3    0.30   22.24   0
   1  -4   4  399.43   17.14   0
   2  -7   2  -10.87   24.58   0
   4  -4   3   12.91   12.42   0
   5  -7   2    3.60   24.53   0
   0  -4   3   -0.71   12.68   0
   2  -4   4   -8.81   12.47   0
   3  -3   3 2725.68   31.01   0
   4  -6   3  -10.30   20.89   0
   5  -6   2  164.22   22.76   0
   0  -3   3 2744.12   31.69   0
   1  -6   2  134.57   22.36   0
   2  -6   3    1.24   17.43   0
   3  -7   2  102.34   26.76   0
   4  -7   2   88.05   28.07   0
   3  -6   3 1199.95   34.35   0
   5  -7   1  -14.96   24.46   0
   2  -7   1  -11.90   24.44   0
   3  -4   3   -1.29   11.80   0
   4  -6   2  289.08   24.12   0
   1  -4   3    8.48   10.45   0
   1  -3   3   -0.16    8.87   0
   2  -6   2  297.61   24.87   0
   2  -3   3    5.04    7.44   0
   3  -7   1  113.10   27.00   0
   4  -7   1   87.20   22.98   0
   4  -4   2  388.19   17.65   0
   5  -6   1  153.66   20.02   0
   0  -4   2  353.12   17.89   0
   1  -6   1  177.94   20.74   0
   2  -7   0 1103.43   40.58   0
   2  -4   3 1101.97   25.28   0
   3  -6   2   11.56   17.06   0
   5  -7   0 1147.93   41.32   0
   3  -7   0  -24.86   24.81   0
   3  -3   2    3.70    7.11   0
   4  -7   0    0.42   25.93   0
   0  -3   2    0.05    8.47   0
   2  -6   1  266.36   23.98   0
   4  -6   1  256.71   21.76   0
   5  -7  -1   -5.68   26.81   0
   5  -6   0    0.22   17.61   0
   1  -6   0    1.32   17.24   0
   2  -7  -1  -12.35   21.75   0
   3  -6   1   -6.65   18.92   0
   3  -4   2  238.44   15.34   0
   1  -4   2  237.92   14.37   0
   4  -4   1  253.92   15.77   0
   0  -4   1  289.77   16.70   0
   2  -4   2    3.62   12.01   0
   3  -7  -1  123.04   24.28   0
   4  -7  -1   96.19   23.58   0
   5  -7  -2    1.63   25.61   0
   1  -6  -1   98.41   21.58   0
   1  -3   2  656.05   16.04   0
   2  -7  -2   13.55   24.91   0
   2  -6   0   -3.79   19.47   0
   2  -3   2  719.60   16.35   0
   4  -6   0   10.65   16.45   0
   5  -6  -1   95.07   19.13   0
   3  -6   0 2109.35   43.74   0
   3  -7  -2  197.73   29.07   0
   4  -7  -2  177.75   24.83   0
   2  -7  -3  711.84   37.49   0
   3  -4   1  298.29   16.14   0
   3  -3   1    5.83    6.97   0
   4  -6  -1  112.82   21.29   0
   5  -7  -3  719.38   34.82   0
   5  -6  -2   79.46   21.93   0
   0  -3   1    5.71    7.23   0
   1  -6  -2  113.37   23.11   0
   1  -4   1  236.18   14.07   0
   2  -6  -1  120.53   21.79   0
   4  -4   0   -9.97   12.01   0
   0  -4   0   -8.82   12.39   0
   2  -4   1    8.58   12.07   0
   3  -7  -3    2.87   27.43   0
   3  -6  -1  -15.33   19.00   0
   4  -7  -3    2.95   24.69   0
   2  -7  -4   -5.05   27.00   0
   5  -7  -4    9.44   23.55   0
   4  -6  -2  101.22   21.32   0
   5  -6  -3    7.65   22.29   0
   1  -6  -3  -10.57   20.02   0
   1  -3   1  533.51   14.56   0
   2  -6  -2   91.12   19.49   0
   2  -3   1  476.99   14.04   0
   3  -7  -4  223.54   31.77   0
   4  -7  -4  292.78   30.18   0
   2  -7  -5  -18.14   27.32   0
   3  -6  -2   -6.78   16.94   0
   3  -4   0    0.86   11.84   0
   5  -7  -5   14.84   23.88   0
   1  -4   0    0.14    9.78   0
   4  -4  -1  296.13   16.44   0
   0  -4  -1  243.80   15.67   0
   1  -6  -4  228.54   24.41   0
   2  -6  -3    4.76   20.61   0
   2  -4   0 3869.28   42.17   0
   3  -7  -5  115.48   30.20   0
   3  -3   0 8087.80   49.17   0
   4  -7  -5  132.41   27.62   0
   4  -6  -3    7.12   21.08   0
   5  -7  -6  769.53   38.38   0
   5  -6  -4  281.72   25.69   0
   0  -3   0 8288.16   51.23   0
   2  -7  -6  715.32   37.76   0
   3  -6  -3  957.51   33.49   0
   2  -7  -7  -14.53   26.67   0
   3  -7  -6   -1.99   23.64   0
   4  -7  -6   15.19   23.38   0
   5  -7  -7   -9.01   28.46   0
   5  -6  -5   46.69   24.15   0
   1  -6  -5   46.52   21.53   0
   2  -6  -4  239.28   24.97   0
   3  -4  -1  467.43   18.52   0
   4  -6  -4  190.15   21.40   0
   0  -4  -2  384.52   17.47   0
   1  -4  -1  546.08   18.17   0
   1  -3   0   -2.59    6.79   0
   2  -3   0    2.03    7.35   0
   3  -7  -7  138.66   29.58   0
   3  -6  -4   11.12   20.69   0
   4  -7  -7  128.73   30.45   0
   4  -4  -2  325.23   15.64   0
   2  -4  -1   -1.46   11.81   0
   5  -6  -6    3.52   22.16   0
   1  -6  -6  -10.89   20.92   0
   2  -6  -5   25.79   23.39   0
   4  -6  -5   16.66   20.85   0
   0  -3  -1    4.25    8.24   0
   3  -7  -8    7.01   24.63   0
   3  -6  -5  -14.30   22.23   0
   3  -3  -1   -3.17    7.79   0
   4  -7  -8   -2.33   23.71   0
   5  -6  -7  178.46   25.76   0
   1  -6  -7  139.14   24.01   0
   1  -5  -4   -3.85   16.77   0
   1  -4  -2  689.54   21.18   0
   2  -6  -6   -6.42   21.58   0
   3  -4  -2  746.83   21.70   0
   4  -6  -6  -20.79   21.92   0
   4  -4  -3    6.63   13.14   0
   0  -4  -3    6.16   12.11   0
   3  -6  -6 1120.81   36.74   0
   2  -4  -2   -1.93    9.81   0
   2  -3  -1  227.69   11.92   0
   5  -6  -8    3.51   25.05   0
   1  -6  -8    1.67   19.55   0
   1  -3  -1  181.58   10.09   0
   1  -5  -5   12.80   17.08   0
   3  -6  -7   12.61   23.44   0
   4  -5  -5   -0.38   14.37   0
   1  -6  -9    1.59   24.35   0
   3  -4  -3    4.89   11.67   0
   3  -3  -2    3.17    8.15   0
   4  -4  -4  618.61   21.16   0
   5  -6  -9   -5.41   23.62   0
   0  -4  -4  536.49   20.48   0
   0  -3  -2   -2.56    8.49   0
   1  -4  -3    1.99   10.03   0
   4  -6  -8   24.49   19.55   0
   2  -5  -5  268.57   19.09   0
   2  -4  -3 2873.87   37.56   0
   3  -6  -8  -17.04   21.91   0
   3  -5  -5  241.92   18.12   0
   4  -5  -6 1698.10   36.73   0
   5  -6 -10  313.76   31.34   0
   1  -5  -6 1793.13   36.79   0
   2  -6  -9   24.03   23.59   0
   4  -6  -9  -12.97   21.92   0
   3  -6  -9  818.40   35.04   0
   5  -6 -11   36.43   26.12   0
   1  -6 -11   -6.93   21.60   0
   1  -3  -2  283.88   12.58   0
   2  -5  -6    9.38   17.39   0
   2  -3  -2  227.20   11.77   0
   3  -5  -6   -3.08   16.50   0
   4  -4  -5  159.31   16.35   0
   0  -4  -5  155.29   15.19   0
   1  -5  -7    6.56   17.88   0
   1  -4  -4 1169.86   25.21   0
   2  -6 -10  419.96   28.69   0
   3  -4  -4 1039.46   23.73   0
   4  -6 -10  366.64   26.80   0
   4  -5  -7  -15.36   16.71   0
   1  -6 -12    1.28   22.92   0
   2  -4  -4    3.52   12.58   0
   3  -6 -10    8.87   20.40   0
   0  -3  -3 2619.44   30.27   0
   2  -6 -11   62.10   23.22   0
   3  -3  -3 2695.62   29.93   0
   4  -6 -11   89.09   22.81   0
   1  -5  -8    1.67   18.18   0
   2  -5  -7  304.99   20.28   0
   3  -6 -11   -9.16   21.32   0
   3  -5  -7  341.91   20.20   0
   4  -5  -8    4.80   17.97   0
   0  -4  -6    4.51   13.34   0
   1  -4  -5  290.28   16.74   0
   2  -6 -12   -2.94   23.02   0
   3  -4  -5  340.39   17.56   0
   4  -6 -12   -7.71   21.12   0
   4  -4  -6   -3.26   13.15   0
   2  -6 -13  255.97   30.57   0
   3  -6 -12  539.92   31.68   0
   4  -6 -13  224.24   30.69   0
   1  -5  -9 1295.10   34.91   0
   1  -3  -3   -7.31    8.42   0
   2  -5  -8   39.82   16.17   0
   2  -4  -5    4.06   12.07   0
   2  -3  -3    3.90    8.30   0
   3  -5  -8   37.59   15.07   0
   4  -5  -9 1330.48   34.86   0
   0  -4  -7  141.35   15.85   0
   0  -3  -4   -0.05    9.05   0
   1  -5 -10   -1.88   18.47   0
   2  -5  -9  -15.51   17.70   0
   3  -5  -9   -0.90   17.13   0
   3  -3  -4   -4.15    9.17   0
   4  -5 -10    2.12   18.66   0
   4  -4  -7  160.72   16.18   0
   1  -4  -6   -8.33   10.25   0
   3  -4  -6   -1.70   10.78   0
   3   0 -17   18.29   21.12   0
   5   0  -9   29.60   25.30   0
   5   0  -8   33.67   22.95   0
   2   0 -18    6.03   17.53   0
   4   0 -16  162.03   32.16   0
   5   0 -11   23.93   27.90   0
   5   0 -10  336.10   28.31   0
   5   0 -12    5.47   27.05   0
   3  -1  -9   -0.02   13.29   0
   3  -1  -8    3.51   12.22   0
   3   0 -19   -6.85   25.23   0
   4   0 -17   -7.34   25.02   0
   5   0 -13  100.50   27.83   0
   2  -1  -9 2249.76   32.56   0
   2  -1  -8   -0.06   10.46   0
   3  -1 -11   54.48   15.81   0
   3  -1 -10  536.74   20.99   0
   3  -1  -7  292.47   14.89   0
   3  -1  -6   12.83   11.27   0
   5   0 -14   -3.53   26.37   0
   2  -1 -11   -3.73   13.04   0
   2  -1 -10    1.70    9.80   0
   2  -1  -7   -7.19    7.68   0
   2  -1  -6 9678.60   55.99   0
   3  -1  -5  567.20   17.52   0
   3   0 -20    8.41   26.44   0
   2  -1 -12  560.98   21.91   0
   3  -1 -13  299.35   21.83   0
   3  -1  -4 1795.53   26.29   0
   4  -1 -11  124.55   20.92   0
   4  -1 -10  783.91   27.28   0
   4  -1  -8   -2.86   13.15   0
   4  -1  -7  171.62   17.29   0
   4  -1  -6    1.47   13.28   0
   2  -1 -13    5.82   14.87   0
   2  -1  -5  -10.71    6.69   0
   3  -1 -14    3.93   17.67   0
   4  -1 -13  439.01   27.76   0
   4  -1 -12   -2.36   16.15   0
   4  -1  -5   34.85   13.83   0
   2  -1 -14    1.94   15.57   0
   3  -1 -15    2.59   18.92   0
   3  -1  -3    7.69    8.88   0
   4  -1 -14   -4.10   21.33   0
   3  -1 -16  317.20   25.03   0
   4  -1 -15   -6.83   22.25   0
   4  -1  -4  448.59   17.10   0
   1  -1 -10 1352.40   23.40   0
   1  -1  -9   -4.65    8.35   0
   4  -1 -16  181.27   26.99   0
   4  -1  -3    2.20   11.18   0
   5  -1 -12  347.19   31.03   0
   5  -1 -11   -8.00   21.95   0
   5  -1 -10   10.50   18.34   0
   5  -1  -9  883.70   31.93   0
   5  -1  -8   -7.29   18.31   0
   5  -1  -7   -7.84   18.25   0
   1  -1 -12    6.62   11.06   0
   1  -1 -11  142.95   11.12   0
   1  -1  -8    3.03    6.62   0
   2  -1 -16   14.65   16.60   0
   3  -1 -17    4.24   17.94   0
   3  -1  -2  772.27   16.79   0
   5  -1 -13   16.73   21.64   0
   1  -1 -13  667.25   21.06   0
   2  -1 -17    7.20   17.64   0
   3  -1 -18    8.79   21.50   0
   4  -1 -17  -13.08   21.76   0
   5  -1 -15  374.57   34.16   0
   5  -1 -14   -4.51   22.16   0
   4  -1 -18   -0.82   25.60   0
   5  -1 -16   -6.85   28.02   0
   3  -1 -19  190.04   26.76   0
   4  -1 -19   96.36   29.23   0
   6  -1 -12    5.42   29.42   0
   6  -1 -11   19.16   28.98   0
   6  -1 -10  103.78   29.63   0
   3  -1 -20    6.87   22.06   0
   4  -2 -11  -12.13   16.31   0
   4  -2 -14   16.81   21.17   0
   4  -2 -13    0.28   16.45   0
   4  -2 -12  880.44   29.28   0
   3  -2 -11   30.93   13.23   0
   3  -2 -10  637.60   23.45   0
   4  -2 -15  565.01   30.54   0
   4  -2  -8   -3.83   12.25   0
   5  -2 -14    9.81   23.78   0
   5  -2 -13  114.58   24.47   0
   5  -2 -12   -6.90   17.94   0
   5  -2 -11   32.15   18.10   0
   5  -2 -10  401.71   23.68   0
   5  -2  -9   23.22   18.86   0
   3  -2 -15   -7.65   18.89   0
   3  -2 -14   14.06   15.32   0
   3  -2  -9    1.86   11.14   0
   3  -2  -8   -6.24   12.02   0
   4  -2 -16    0.15   19.50   0
   4  -2  -7    4.67   12.05   0
   5  -2 -16  125.57   28.42   0
   5  -2 -15  -13.57   21.73   0
   5  -2  -8   37.20   15.48   0
   3  -2 -16  337.88   26.23   0
   4  -2 -17   -9.24   20.48   0
   4  -2  -6 2586.81   37.04   0
   5  -2  -7  349.13   20.43   0
   3  -2 -17  -15.79   21.43   0
   3  -2  -7  345.58   15.65   0
   4  -2 -18  117.58   24.06   0
   6  -2 -13  154.63   29.73   0
   6  -2 -12    2.37   23.17   0
   6  -2 -11  -14.03   21.33   0
   6  -2 -10  132.77   26.20   0
   6  -2  -9    6.03   22.44   0
   3  -2 -18   -4.23   22.82   0
   3  -2  -6    0.93   11.17   0
   4  -2 -19    0.77   22.95   0
   4  -2  -5    1.29   10.48   0
   5  -2  -5  165.29   17.31   0
   6  -2  -8    4.77   23.19   0
   2  -2 -14   49.84   16.08   0
   2  -2 -13  285.48   18.39   0
   2  -2 -12   -4.28   12.45   0
   2  -2 -11  115.31   14.71   0
   2  -2 -10  974.22   23.33   0
   2  -2  -9   -3.50   10.85   0
   3  -2  -5  479.14   17.06   0
   4  -2  -4   -8.57    9.66   0
   5  -2  -4  494.98   21.75   0
   2  -2  -8   89.21   10.20   0
   4  -2  -3 1103.97   24.09   0
   2  -2  -7  711.50   18.22   0
   3  -2  -4 2142.87   28.85   0
   5  -3 -14   19.46   24.08   0
   5  -3 -13  142.65   25.33   0
   2  -2  -6   -0.94    7.24   0
   3  -2  -3    9.79    9.09   0
   4  -2  -2   -8.36    8.71   0
   5  -3 -16   89.68   29.13   0
   5  -3 -15   11.40   21.57   0
   5  -3 -12   10.76   18.92   0
   5  -3 -11   37.22   18.64   0
   5  -3 -10  464.86   26.91   0
   6  -3 -13   -6.32   25.87   0
   4  -3 -16  136.86   27.13   0
   4  -3 -15  -19.06   21.74   0
   4  -3 -14    0.17   18.30   0
   4  -3 -13  341.39   23.99   0
   4  -3 -12    5.20   16.11   0
   4  -3 -11  157.35   21.25   0
   5  -3 -17    7.27   24.56   0
   5  -3  -9   -8.95   19.16   0
   6  -3 -12  373.60   29.87   0
   6  -3 -11    4.92   24.09   0
   6  -3 -10   -1.43   23.03   0
   4  -3 -17    3.95   24.12   0
   4  -3 -10  685.50   26.00   0
   5  -3  -8   33.05   18.99   0
   6  -3  -9  490.77   31.18   0
   2  -2  -5  670.53   15.69   0
   4  -3 -19   81.72   28.19   0
   4  -3 -18  -17.27   22.52   0
   5  -3  -7  351.49   22.78   0
   6  -3  -8  -10.50   22.04   0
   1  -2 -11    4.41   10.09   0
   3  -2  -2  651.41   16.36   0
   4  -3  -8    5.68   13.70   0
   4  -2  -1   -1.53    9.63   0
   6  -3  -7   10.53   21.46   0
   1  -2 -10   -1.46    9.43   0
   3  -3 -16   -3.77   21.32   0
   3  -3 -15 1042.28   33.10   0
   3  -3 -14    1.53   15.37   0
   3  -3 -13    6.82   15.16   0
   4  -3  -7  148.77   17.95   0
   3  -3 -17  -12.28   18.80   0
   3  -3 -10    8.45   15.56   0
   6  -3  -6 1100.11   34.47   0
   1  -2  -9 4924.06   40.59   0
   3  -3  -9 1311.75   29.96   0
   4  -3  -6  -13.86   14.77   0
   1  -2  -8    5.74    8.20   0
   3  -3  -8   -2.70   11.19   0
   3  -2  -1  572.11   15.02   0
   4  -3  -5   57.98   15.02   0
   5  -3  -4  578.08   24.06   0
   2  -2  -3    0.08    6.20   0
   3  -3  -7   -9.50   10.49   0
   6  -4 -13  166.57   29.96   0
   6  -4 -12  -11.11   25.72   0
   1  -2  -7   -5.25    6.29   0
   2  -3 -13  425.36   21.30   0
   4  -3  -4  388.58   18.65   0
   5  -4 -16   16.34   25.54   0
   5  -4 -15  329.32   30.90   0
   5  -4 -14   -7.78   22.02   0
   5  -4 -13    0.94   21.71   0
   5  -4 -12  390.72   31.68   0
   5  -3  -3   -5.59   15.52   0
   6  -4 -11    6.21   25.03   0
   2  -3 -12    5.16   14.78   0
   5  -4 -11   -5.84   19.69   0
   6  -4 -10  108.37   23.31   0
   2  -3 -11  167.91   15.91   0
   5  -4 -10  -11.15   18.78   0
   6  -4  -9  -10.80   19.92   0
   1  -2  -6 5546.63   38.41   0
   2  -3 -10 1132.45   26.72   0
   3  -2   0    0.89    7.56   0
   4  -4 -18    3.66   27.07   0
   4  -4 -17  -18.04   25.23   0
   4  -4 -16  212.43   26.05   0
   4  -4 -15    1.55   20.60   0
   4  -4 -14   -8.47   19.62   0
   4  -4 -13  333.73   27.68   0
   4  -4 -12   -9.16   19.90   0
   4  -3  -3    3.44   12.94   0
   5  -4  -9 1064.12   34.32   0
   5  -3  -2  125.40   17.11   0
   6  -4  -8   -4.07   19.46   0
   7  -4  -9    6.23   27.32   0
   3  -3  -5   -4.46    9.55   0
   4  -4 -11   28.52   21.14   0
   5  -4  -8    0.44   17.18   0
   6  -4  -7  100.82   24.82   0
   2  -3  -9   -3.88    9.97   0
   4  -4 -10  561.66   27.52   0
   5  -4  -7   -3.78   18.66   0
   4  -4  -9    6.72   18.63   0
   6  -4  -6   14.15   21.16   0
   2  -3  -8   21.43    9.95   0
   3  -3  -4   -5.91    9.16   0
   4  -3  -2  250.55   14.45   0
   5  -4  -6 1947.66   41.74   0
   3  -4 -15   -8.65   20.67   0
   4  -4  -8   -4.85   15.37   0
   6  -4  -5  127.65   22.64   0
   2  -3  -7  404.48   15.68   0
   3  -4 -14    8.89   16.87   0
   3  -4 -13  274.16   23.80   0
   5  -4  -5   -0.28   18.59   0
   3  -4 -12   -4.73   15.47   0
   3  -3  -3 2752.08   34.27   0
   6  -4  -4  487.40   28.69   0
   3  -4 -11    2.40   14.94   0
   4  -3  -1  229.67   13.67   0
   6  -5 -12   -8.36   25.04   0
   6  -5 -11   12.05   27.67   0
   2  -3  -6   -7.56    8.54   0
   5  -5 -14   -7.59   29.67   0
   5  -5 -13   80.87   28.32   0
   5  -4  -4   -8.04   14.68   0
   6  -5 -10  193.24   31.83   0
   5  -5 -12   -7.28   25.77   0
   6  -5  -9  -22.31   25.00   0
   3  -3  -2    4.41    9.87   0
   4  -4  -5  149.39   15.99   0
   5  -5 -11   14.00   21.95   0
   7  -5  -8   11.06   28.49   0
   2  -3  -5  133.78   11.98   0
   3  -4  -8    8.71   13.15   0
   4  -3   0    2.00   10.55   0
   5  -5 -10  303.64   27.26   0
   6  -5  -8    4.68   21.79   0
   4  -5 -16   24.39   27.30   0
   4  -5 -15  324.66   31.71   0
   4  -4  -4  615.47   23.56   0
   5  -5  -9   -3.32   22.98   0
   6  -5  -7  120.47   28.04   0
   7  -5  -7   -9.93   24.02   0
   3  -4  -7  154.46   15.47   0
   4  -5 -14   -2.93   21.21   0
   4  -5 -13   -9.98   25.22   0
   5  -5  -8   70.74   25.02   0
   4  -5 -12  583.07   30.42   0
   6  -5  -6    4.69   23.43   0
   2  -3  -4  916.25   19.53   0
   3  -4  -6   -2.44   14.46   0
   3  -3  -1   -3.53    9.86   0
   4  -5 -11   28.92   20.06   0
   5  -5  -7  344.04   27.34   0
   4  -5 -10   -0.16   18.12   0
   4  -4  -3   -3.61   12.29   0
   6  -5  -5   97.38   24.30   0
   4  -5  -9 1249.60   37.14   0
   4  -3   1  544.66   17.76   0
   5  -5  -6    8.00   17.88   0
   5  -4  -1   12.96   16.17   0
   1  -3  -8    6.36   10.18   0
   2  -4 -10   16.39   15.09   0
   3  -4  -5  330.93   17.44   0
   4  -5  -8  -17.93   19.08   0
   6  -5  -4  370.30   29.22   0
   2  -3  -3   -2.74    8.78   0
   4  -4  -2  353.93   19.06   0
   5  -5  -5  200.58   20.98   0
   2  -4  -9 1345.87   29.92   0
   4  -5  -7   -7.07   19.05   0
   1  -3  -7  338.57   14.47   0
   3  -5 -13  149.45   21.27   0
   3  -5 -12   -5.54   19.74   0
   3  -3   0 8275.76   52.89   0
   5  -5  -4  420.74   26.33   0
   6  -5  -3    7.08   18.04   0
   2  -4  -8   -4.22   13.20   0
   3  -5 -11   15.94   19.69   0
   5  -6 -12  -12.85   25.04   0
   5  -6 -11    5.59   27.25   0
   6  -6  -8   -3.18   29.26   0
   4  -4  -1  302.96   16.35   0
   1  -3   2  611.19   13.39   0
   2  -2   5  597.94   14.76   0
   3  -5   4  532.37   21.23   0
   4  -6   4  512.99   25.96   0
   3  -3   6 2162.64   31.33   0
   4  -2   7    1.33    9.83   0
   5  -7   3  597.24   32.47   0
   6  -6   6  825.74   36.47   0
   6  -5   7  148.45   25.75   0
   7  -5   7    6.78   24.33   0
   2  -4   3 1012.30   21.65   0
   5  -6   5   99.57   22.62   0
   5  -4   7  -10.13   16.32   0
   3  -4   5   41.53   11.19   0
   3  -2   6    8.06    8.10   0
   4  -5   5    0.99   15.96   0
   6  -4   7  100.86   21.59   0
   2  -3   4 1745.93   24.40   0
   4  -6   3   -9.02   18.67   0
   7  -5   6  789.96   38.94   0
   3  -5   3    0.61   13.32   0
   5  -7   2    4.67   20.76   0
   6  -6   5   -6.46   20.78   0
   6  -5   6    8.89   21.49   0
   5  -6   4  340.88   24.66   0
   3  -3   5   12.19   11.19   0
   4  -3   6   -9.27   11.03   0
   4  -2   6 3743.08   40.93   0
   5  -4   6 1718.71   36.82   0
   6  -4   6  -11.15   19.76   0
   2  -4   2   -1.71    9.25   0
   2  -2   4 2050.45   24.04   0
   3  -4   4  438.59   17.23   0
   3  -1   5  132.41    9.62   0
   4  -6   2  253.77   22.01   0
   4  -5   4    2.42   13.66   0
   5  -7   1   -5.54   23.08   0
   5  -5   5  206.52   20.11   0
   6  -7   2   33.60   28.59   0
   6  -6   4   12.11   24.28   0
   7  -5   5   -8.03   25.80   0
   3  -5   2  123.29   15.18   0
   4  -4   5  156.29   15.59   0
   5  -6   3    3.54   22.33   0
   6  -5   5   49.12   22.14   0
   2  -3   3    4.58    8.41   0
   3  -2   5  142.63   10.44   0
   6  -7   1   81.60   29.67   0
   4  -6   1  276.80   21.88   0
   4  -5   3 1469.47   33.89   0
   4  -3   5  292.13   16.99   0
   5  -5   4  462.91   24.12   0
   5  -4   5   -3.03   14.38   0
   6  -6   3  683.61   32.69   0
   6  -4   5   -3.14   18.00   0
   7  -5   4  -12.36   22.58   0
   3  -4   3    4.72   12.17   0
   4  -2   5   -1.69   10.68   0
   5  -6   2  123.99   22.85   0
   6  -5   4  255.15   23.48   0
   2  -4   1    5.69    9.21   0
   3  -5   1   39.69   14.51   0
   3  -3   4   -0.79    8.82   0
   4  -4   4  520.45   20.47   0
   6  -7   0    7.35   28.17   0
   4  -6   0   -4.16   17.48   0
   6  -6   2   -1.66   23.55   0
   7  -5   3  723.05   36.86   0
   5  -6   1  160.04   23.29   0
   5  -5   3   -9.45   15.58   0
   5  -4   4  -12.25   16.53   0
   6  -4   4  228.44   24.37   0
   2  -3   2  724.94   16.51   0
   2  -2   3    1.25    5.94   0
   3  -2   4  873.41   18.71   0
   3  -1   4  943.00   17.29   0
   6  -7  -1  156.61   30.86   0
   6  -5   3   -5.99   18.47   0
   4  -3   4 1181.68   26.38   0
   6  -6   1   -7.88   23.92   0
   3  -5   0   -2.61   12.76   0
   3  -4   2  235.14   13.94   0
   4  -6  -1  127.85   20.63   0
   4  -4   3   -5.49   11.78   0
   7  -5   2   17.08   21.74   0
   2  -4   0 3810.64   36.96   0
   3  -3   3 2770.14   32.90   0
   4  -2   4   -0.39   10.96   0
   5  -6   0   -6.49   20.30   0
   5  -5   2   77.16   17.35   0
   6  -7  -2  168.93   29.56   0
   6  -4   3   -9.76   21.64   0
   5  -4   3 1029.74   28.30   0
   7  -4   2  187.76   27.18   0
   6  -6   0 1282.51   39.72   0
   7  -5   1  -14.26   26.01   0
   3  -5  -1  104.89   14.85   0
   5  -6  -1  125.95   22.46   0
   6  -7  -3    0.68   23.61   0
   3  -4   1  280.71   15.96   0
   4  -4   2  398.89   18.36   0
   4  -3   3  -11.29   11.44   0
   5  -5   1   42.18   18.25   0
   5  -3   3    8.60   15.53   0
   6  -5   1  130.13   24.30   0
   6  -4   2   96.61   21.01   0
   2  -3   1  491.00   14.05   0
   3  -2   3   -4.99    7.00   0
   5  -4   2    2.60   15.44   0
   6  -6  -1   19.80   21.09   0
   7  -4   1  105.56   24.30   0
   2  -4  -1   -3.24    9.10   0
   3  -3   2    2.38    9.61   0
   3  -1   3    1.67    7.16   0
   6  -3   2   -5.61   16.40   0
   7  -5   0 1217.29   40.28   0
   4  -2   3 2818.37   34.03   0
   5  -6  -2  120.80   22.31   0
   3  -5  -2  120.86   15.41   0
   5  -5   0    7.99   15.40   0
   6  -6  -2  -10.98   23.56   0
   6  -5   0   -3.76   18.08   0
   6  -4   1  139.91   21.05   0
   4  -4   1  274.98   17.55   0
   5  -3   2  159.50   17.69   0
   7  -5  -1    6.70   21.88   0
   7  -4   0   -4.02   19.79   0
   3  -4   0   -2.98    9.32   0
   4  -3   2  673.95   19.54   0
   5  -6  -3    6.11   21.78   0
   5  -4   1    5.63   15.48   0
   6  -6  -3  751.69   35.11   0
   6  -5  -1  155.52   24.64   0
   6  -3   1    1.34   17.26   0
   5  -5  -1   44.80   16.48   0
   6  -4   0   -5.76   18.29   0
   7  -5  -2   -4.50   24.67   0
   7  -4  -1   87.94   25.85   0
   2  -4  -2    2.12    8.46   0
   2  -3   0   -1.78    6.16   0
   3  -3   1   12.25   10.01   0
   3  -2   2  263.00   11.10   0
   5  -6  -4  270.15   26.22   0
   4  -4   0  -11.47   11.06   0
   4  -2   2   -8.82    8.58   0
   5  -4   0 2164.53   38.49   0
   5  -3   1  113.53   16.65   0
   6  -6  -4   -8.22   20.54   0
   3  -4  -1  501.77   18.21   0
   5  -5  -2   86.51   18.95   0
   6  -5  -2  119.76   20.40   0
   6  -3   0 2014.79   39.06   0
   7  -5  -3  617.97   34.64   0
   3  -1   2  261.27   10.39   0
   4  -3   1  511.96   17.46   0
   5  -6  -5   35.39   22.55   0
   6  -4  -1  262.29   22.91   0
   7  -4  -2   88.21   21.45   0
   5  -2   1   93.51   13.61   0
   6  -6  -5    7.49   20.89   0
   7  -5  -4    0.09   22.21   0
   2  -4  -3 2791.38   31.22   0
   4  -4  -1  305.01   16.60   0
   5  -6  -6    3.87   22.12   0
   5  -5  -3  -16.22   18.32   0
   5  -4  -1    6.70   13.63   0
   5  -3   0   -6.35   13.67   0
   6  -6  -6  851.00   37.14   0
   7  -4  -3  -14.28   22.85   0
   3  -3   0 8404.09   53.59   0
   4  -2   1   -0.87   11.12   0
   6  -4  -2  279.31   24.33   0
   6  -3  -1  -16.57   13.94   0
   7  -5  -5   -7.31   25.39   0
   2  -3  -1  202.05    9.60   0
   3  -4  -2  718.06   19.13   0
   3  -2   1  187.39    9.67   0
   4  -3   0  -10.64   11.47   0
   6  -5  -4  377.15   27.15   0
   5  -6  -7  146.38   23.38   0
   5  -2   0   -2.59   12.39   0
   6  -6  -7    6.77   21.33   0
   7  -4  -4  142.36   25.85   0
   4  -4  -2  335.99   18.34   0
   5  -5  -4  390.81   22.31   0
   5  -4  -2    0.04   13.08   0
   7  -5  -6  628.34   35.88   0
   5  -6  -8   -2.17   21.59   0
   5  -3  -1   64.45   15.44   0
   6  -6  -8    4.38   23.51   0
   6  -5  -5   88.39   23.06   0
   6  -4  -3   25.04   17.37   0
   6  -3  -2   -5.37   16.52   0
   4  -5  -5   -1.93   15.77   0
   7  -4  -5   37.39   21.44   0
   3  -4  -3    2.79   10.49   0
   3  -3  -1    1.00    9.47   0
   3  -1   1  202.33    9.65   0
   5  -5  -5  229.16   19.90   0
   6  -6  -9  492.87   32.09   0
   4  -3  -1  263.64   14.01   0
   4  -2   0 3875.60   39.11   0
   5  -6  -9  -12.93   19.41   0
   5  -4  -3 1405.84   31.32   0
   6  -5  -6    6.22   18.86   0
   6  -4  -4  470.70   26.75   0
   7  -4  -6   17.24   24.23   0
   2  -3  -2  261.37   10.99   0
   4  -4  -3  -19.39   12.67   0
   5  -2  -1   54.54   13.45   0
   6  -3  -3 1152.84   31.23   0
   3  -2   0    3.87    6.33   0
   4  -5  -6 1747.82   34.57   0
   5  -5  -6    0.81   15.46   0
   6  -5  -7  134.05   24.22   0
   6  -4  -5  132.47   23.10   0
   7  -4  -7   92.24   25.86   0
   3  -4  -4 1043.06   23.11   0
   5  -4  -4   -1.31   13.32   0
   6  -3  -4   -5.02   18.65   0
   3  -3  -2  -10.10    8.81   0
   4  -5  -7    1.86   16.18   0
   4  -4  -4  613.75   22.17   0
   4  -3  -2  261.02   14.98   0
   5  -5  -7  339.17   21.69   0
   6  -5  -8   12.45   19.73   0
   7  -4  -8    4.13   24.86   0
   4  -2  -1    1.58   10.17   0
   5  -2  -2  134.45   14.97   0
   6  -4  -6    9.06   20.25   0
   5  -5  -8   77.77   19.58   0
   5  -4  -5   -7.52   15.50   0
   6  -5  -9   11.80   23.28   0
   3  -1   0    1.77    7.31   0
   4  -5  -8   -3.51   16.28   0
   6  -3  -5   -0.31   15.64   0
   2  -3  -3    0.58    6.06   0
   3  -4  -5  303.38   14.51   0
   3  -2  -1  508.08   14.07   0
   4  -4  -5  139.91   16.14   0
   6  -5 -10  211.44   27.31   0
   6  -4  -7   96.30   19.95   0
   4  -3  -3    4.90    9.53   0
   4  -1  -1  255.88   12.79   0
   5  -5  -9   -2.27   16.37   0
   5  -4  -6 2010.37   38.92   0
   3  -3  -3 2689.87   31.67   0
   4  -5  -9 1329.42   31.97   0
   5  -2  -3   -9.56   10.99   0
   6  -5 -11    8.92   22.21   0
   6  -4  -8   -1.02   22.18   0
   6  -3  -6 1198.70   34.32   0
   7  -3  -9   13.42   24.71   0
   4  -2  -2   15.75    9.96   0
   5  -5 -10  352.90   24.99   0
   3  -4  -6    0.87   11.56   0
   4  -5 -10    0.84   17.88   0
   5  -4  -7    2.05   17.15   0
   5  -5 -11   45.42   20.64   0
   6  -4  -9   14.56   19.47   0
   6  -3  -7   -1.06   16.96   0
   4  -5 -11    3.37   17.45   0
   4  -3  -4  378.95   16.04   0
   5  -2  -4  539.65   21.09   0
   2  -3  -4  920.35   16.96   0
   3  -2  -2  599.83   15.04   0
   5  -5 -12   -2.29   17.61   0
   5  -4  -8   -7.06   16.87   0
   6  -4 -10  151.15   22.55   0
   6  -3  -8   17.34   20.08   0
   3  -4  -7  143.93   13.87   0
   3  -3  -4    4.30    7.99   0
   3  -1  -1  484.31   12.60   0
   4  -2  -3 1042.06   22.59   0
   4  -1  -2  212.42   11.34   0
   5  -5 -13   83.50   22.96   0
   5  -3  -6    3.07   15.75   0
   6  -4 -11    3.42   23.27   0
   4  -3  -5   61.38   11.62   0
   5  -5 -14   16.59   20.40   0
   5  -4  -9 1126.71   31.72   0
   6  -4 -12  -11.22   25.32   0
   6  -3  -9  626.48   28.38   0
   3  -4  -8    8.44   11.96   0
   5  -5 -15   -7.67   22.53   0
   5  -3  -7  380.16   21.59   0
   5  -4 -10   -8.29   16.46   0
   6  -4 -13  162.28   25.69   0
   6  -3 -10   -3.85   21.15   0
   2  -3  -5  113.01    9.62   0
   3  -3  -5    0.44    8.11   0
   4  -4  -9   -2.70   14.80   0
   4  -2  -4    1.49   11.22   0
   6  -2  -9  -12.96   21.30   0
   3  -2  -3   -0.96    6.86   0
   4  -1  -3   -3.80    8.05   0
   5  -4 -11   -8.38   16.99   0
   5  -3  -8   37.24   17.50   0
   6  -3 -11   -1.68   19.22   0
   3  -4  -9   -4.73   10.39   0
   5  -4 -12  451.33   27.63   0
   6  -3 -12  384.55   29.69   0
   6  -2 -10  171.91   23.92   0
   4  -4 -10  508.60   21.46   0
   5  -5  11   17.96   22.68   0
   3  -3  16  -15.08   22.05   0
   4  -4  15   -7.04   26.42   0
   5  -5  12   16.96   23.24   0
   5  -5  13   84.96   29.45   0
   3  -3  17   -3.15   23.11   0
   3  -2   4  888.65   20.00   0
   3  -2   5  130.93   12.86   0
   3  -2   6    3.94   10.91   0
   3  -2   7  346.63   17.44   0
   4  -4  16  125.33   29.01   0
   6  -6   8   -2.26   27.31   0
   3  -2   3    1.00    8.90   0
   3  -2   8   15.51   10.98   0
   3  -2   9  -12.92   12.85   0
   4  -3   4 1307.65   28.14   0
   4  -3   5  287.27   16.59   0
   4  -3   6    2.72   11.83   0
   4  -3   7  172.74   16.35   0
   4  -3   8    2.03   16.67   0
   3  -2  10 1015.87   27.78   0
   4  -4  17  -12.05   23.84   0
   4  -3   3    1.72   12.00   0
   3  -2   2  340.06   12.31   0
   3  -2  11  202.22   18.76   0
   4  -3   2  702.01   20.49   0
   4  -3  10  374.30   21.98   0
   4  -3  11    0.86   17.97   0
   2  -1   5    1.57    7.70   0
   2  -1   6 5357.28   40.65   0
   2  -1   7    2.99    7.40   0
   2  -1   8  -10.78    9.44   0
   4  -4  18   20.11   24.47   0
   4  -3   1  573.74   17.94   0
   4  -3  12    3.87   18.58   0
   5  -4   6 1550.21   36.27   0
   5  -4   7    8.99   16.50   0
   5  -4   8   11.58   19.50   0
   2  -1   9 5118.77   45.23   0
   3  -2   1  213.15   10.08   0
   3  -2  12   -4.63   13.20   0
   5  -4  10  -11.72   21.34   0
   2  -1  10   -8.62    8.83   0
   4  -3  13  362.30   24.44   0
   5  -4  11    2.72   19.33   0
   2  -1  11   -1.28    9.53   0
   3  -2  14    1.99   16.70   0
   4  -3  14    5.51   21.37   0
   2  -1  12 1743.99   31.35   0
   4  -3  15    3.29   21.80   0
   5  -4  13   -0.87   21.89   0
   6  -5   8   17.86   24.07   0
   2  -1  13   -8.87   12.62   0
   3  -2  15   -0.83   16.95   0
   5  -4  14    7.03   22.21   0
   6  -5   9   -0.26   21.22   0
   6  -5  11   14.95   27.14   0
   4  -3  16  349.15   29.21   0
   5  -4  15  337.34   33.25   0
   6  -5  12    9.51   29.44   0
   2  -1  14    2.23   14.23   0
   3  -2  16  175.62   19.85   0
   4  -3  17    1.93   23.55   0
   5  -4  16    8.72   29.64   0
   3  -2  17    9.76   19.76   0
   4  -3  18   -1.52   26.03   0
   1   0   8   -0.70    6.77   0
   1   0   9   -4.19    7.38   0
   1   0  10 1335.46   21.51   0
   4  -3  19  190.64   30.03   0
   1   0  11  127.73   11.01   0
   5  -3   8   54.67   18.23   0
   5  -3   9    4.51   18.32   0
   4  -2   7    7.97   14.36   0
   4  -2   8    5.71   12.41   0
   4  -2  11   -2.44   16.50   0
   5  -3   7  249.02   19.72   0
   5  -3  10  228.07   21.91   0
   5  -3  11   10.10   20.84   0
   4  -2   6 3627.58   43.51   0
   4  -2  12  443.31   24.78   0
   5  -3  12   13.07   19.13   0
   5  -3  13  103.50   26.51   0
   6  -4   8    5.09   21.59   0
   6  -4   9    6.13   23.99   0
   6  -4  10  207.24   27.64   0
   4  -2   5   -6.62   10.50   0
   4  -2  13    6.02   16.67   0
   5  -3   4  579.06   22.84   0
   5  -3  14    5.05   23.39   0
   6  -4   6  -12.00   21.02   0
   6  -4   7   33.21   19.17   0
   6  -4  11   10.10   21.74   0
   6  -4  12   -6.84   27.18   0
   3  -1   9    0.07   11.90   0
   4  -2   4   -3.78    9.77   0
   4  -2  14    1.74   16.75   0
   5  -3   3    2.92   14.45   0
   5  -3  15    2.98   24.50   0
   6  -4  13  143.12   27.75   0
   3  -1   7  398.74   17.01   0
   3  -1   8   12.73   10.03   0
   3  -1  10 1056.15   25.66   0
   3  -1  11  157.05   16.33   0
   3  -1  12    8.57   14.03   0
   4  -2   3 2960.87   36.30   0
   4  -2  15  645.36   29.18   0
   5  -3  16   78.58   28.84   0
   3  -1   6   14.68   10.34   0
   4  -2  16   14.47   21.20   0
   5  -3  17    3.70   26.63   0
   3  -1   5  118.24   11.87   0
   3  -1  14   16.08   16.41   0
   4  -2   2   -4.32    9.91   0
   4  -2  17    1.77   23.62   0
   3  -1  15   -0.58   17.27   0
   3  -1   4 1046.61   20.13   0
   3  -1  16  260.88   22.32   0
   4  -2  18  272.71   26.60   0
   4  -2   1   -2.83    9.80   0
   3  -1   3    1.70    8.36   0
   2   0   9   -5.73   10.15   0
   2   0  10  893.58   21.46   0
   2   0  11  111.65   12.91   0
   2   0  12   -0.91   11.90   0
   4  -2   0 4104.20   37.67   0
   6  -3  10   -4.56   22.85   0
   6  -3  11    9.33   23.65   0
   2   0   8   76.37    9.37   0
   2   0  13  277.24   17.22   0
   3  -1   2  260.05   11.72   0
   5  -2   8   21.02   17.34   0
   5  -2   9  -11.95   17.66   0
   5  -2  10  328.42   22.86   0
   5  -2  12    8.50   21.09   0
   5  -2  13  164.58   25.02   0
   6  -3   7   -0.93   19.91   0
   6  -3   8    1.38   20.84   0
   6  -3  12  338.08   29.22   0
   6  -3  13   14.41   26.13   0
   2   0   7  706.59   16.60   0
   5  -2   7  294.03   22.07   0
   5  -2  14   -2.52   22.64   0
   7  -4   9   28.37   27.97   0
   2   0   6    0.79    8.03   0
   5  -2   6   -4.81   15.64   0
   5  -2  15    0.01   20.62   0
   5  -2  16  162.27   27.98   0
   6  -3   5   -9.62   18.29   0
   7  -4   8   -9.85   22.65   0
   4  -1  10  273.85   20.60   0
   4  -1  11    6.33   14.38   0
   4  -1  12   -9.74   16.91   0
   4  -1  13  236.81   22.70   0
   5  -2  17    7.69   25.60   0
   2   0   5  724.57   16.00   0
   3  -1   1  222.64    9.98   0
   4  -1   8    7.36   12.87   0
   4  -1  14    1.30   16.47   0
   4  -1  15   -0.46   19.84   0
   6  -3   4   -2.97   17.79   0
   4  -1   7  151.40   14.79   0
   4  -1  16  282.35   26.09   0
   4  -1   6    0.99   11.26   0
   4  -1  17    9.52   22.11   0
   2   0   4 1797.72   22.71   0
   4  -1   5  344.88   18.32   0
   5  -2   3   -0.98   11.89   0
   3  -1   0   -0.58    7.17   0
   3   0  11   16.33   14.12   0
   3   0  13   -6.21   14.96   0
   4  -1   4 1081.75   25.19   0
   5  -2   2  129.30   15.58   0
   3   0   9 1266.43   28.41   0
   3   0  10   -4.27   11.72   0
   3   0  14    6.16   16.25   0
   3   0  15 1114.92   32.88   0
   2   0   3    5.00    5.86   0
   3   0   8   -6.67   12.50   0
   4  -1   3   -1.17   11.65   0
   6  -2  10  216.16   27.49   0
   6  -2  11   66.28   27.04   0
   6  -2  12  -12.29   24.72   0
   6  -2  13   89.47   29.89   0
   3   0   7    3.53   12.05   0
   5  -2   1  101.87   12.89   0
   6  -2   8   -5.96   21.12   0
   6  -2   9   -9.15   19.18   0
   7  -3   8  -14.50   26.20   0
   7  -3   9   -4.33   23.40   0
   5  -1  11    9.68   20.50   0
   5  -1  12  437.34   29.19   0
   5  -1  13   19.67   22.78   0
   6  -2   7   69.41   23.10   0
   7  -3   7   13.07   24.68   0
   3   0   6 2200.16   31.47   0
   4  -1   2  798.26   21.17   0
   5  -1   9 1098.31   34.86   0
   5  -1  14  -22.23   20.39   0
   5  -1  15  357.20   32.20   0
   6  -2   6    5.85   19.55   0
   7  -3   6    4.99   23.91   0
   1   1  10    6.41    8.12   0
   5  -1   8    6.10   18.01   0
   5  -1  16  -18.21   22.27   0
   1   1   9 2245.80   26.64   0
   3   0   5    4.22    8.99   0
   5  -1   7   -4.30   16.80   0
   6  -2   5   14.04   16.43   0
   1   1   8    3.26    7.48   0
   4  -1   1  437.37   16.82   0
   5  -1   6 1640.75   36.63   0
   6  -2   4  139.33   21.86   0
   3   0   4    5.37    9.86   0
   4   0  12   12.43   18.28   0
   4   0  13  289.35   25.21   0
   4   0  14    3.56   19.71   0
   1   1   7    0.28    7.08   0
   4   0  10  510.09   24.66   0
   4   0  11   39.61   16.04   0
   4   0  15    4.20   20.66   0
   4   0  16  221.98   25.72   0
   5  -1   5   15.26   14.43   0
   6  -2   3   -8.72   18.51   0
   2   1  11   29.99   12.19   0
   2   1  12   -1.14   13.33   0
   4   0   9   -3.68   13.68   0
   5  -1   4    3.99   15.49   0
   2   1  10  606.61   19.87   0
   3   0   3 2896.18   32.69   0
   4  -1   0   -3.15   10.06   0
   4   0   8    2.54   13.14   0
   1   1   6 9579.87   47.64   0
   2   1   9   -5.03   11.14   0
   2   1   8   -3.76   10.03   0
   6  -1  11   35.38   27.13   0
   3   0   2   -9.20    9.16   0
   6  -1   9  -15.09   22.95   0
   6  -1  10  247.73   26.40   0
   7  -2   7  -11.36   24.56   0
   2   1   7  363.00   15.29   0
   4  -1  -1  303.67   13.89   0
   4   0   5  124.30   14.25   0
   6  -1   8   12.25   24.22   0
   7  -2   6  484.43   32.75   0
   3   1  13  353.92   22.41   0
   3   1  14   -2.26   17.48   0
   6  -1   7  136.02   25.28   0
   2   1   6    0.39    9.63   0
   3   1  11  143.07   17.56   0
   3   1  12   -7.26   13.23   0
   4   0   4  625.48   21.84   0
   5   0  11    3.66   23.73   0
   5   0  12    4.74   20.32   0
   5   0  13   49.38   22.27   0
   5   0  14   19.33   22.49   0
   6  -1   6   -3.87   20.47   0
   7  -2   5    0.37   23.53   0
   3   0   1   10.28    9.01   0
   5  -1   1   -2.55   13.39   0
   5   0  10  266.87   23.88   0
   4   0   3   -0.03   12.78   0
   5   0   8   84.68   22.24   0
   6  -1   5   29.52   20.51   0
   2   1   5  459.83   14.43   0
   3   1   8   10.31   11.96   0
   2  -3   3   -3.12    8.74   0
   3  -5   1   38.71   15.82   0
   4  -3   7  201.02   16.56   0
   5  -6   3   16.66   22.21   0
   5  -4   7   -3.52   17.68   0
   7  -5   7   19.64   24.78   0
   5  -7  -1  -10.94   24.49   0
   4  -6   0    4.84   18.70   0
   5  -5   5  204.53   22.75   0
   6  -7   1   97.16   27.09   0
   6  -6   4   -1.24   21.81   0
   6  -5   6   -2.23   22.50   0
   2  -4   0 3919.12   39.44   0
   3  -3   5    8.90    9.39   0
   3  -2   6   -0.37    9.15   0
   4  -5   3 1479.78   34.50   0
   5  -6   2  131.23   24.14   0
   6  -4   7  104.27   23.87   0
   7  -5   6  707.12   37.10   0
   2  -2   4 2082.95   24.41   0
   3  -5   0  -10.40   13.42   0
   3  -4   3   -8.61   10.22   0
   4  -4   5  174.45   15.99   0
   6  -7   0   -7.97   27.75   0
   4  -6  -1  122.57   20.27   0
   5  -4   6 1774.76   37.75   0
   6  -6   3  748.97   36.21   0
   2  -3   2  751.64   17.43   0
   4  -3   6    1.23   12.44   0
   5  -6   1  167.38   24.13   0
   5  -5   4  489.79   25.03   0
   6  -7  -1  143.51   30.06   0
   6  -5   5   53.78   20.68   0
   2  -4  -1   -4.60    9.39   0
   3  -5  -1  106.97   15.44   0
   4  -5   2    0.92   14.27   0
   6  -4   6  -12.16   19.64   0
   7  -5   5  -20.82   25.02   0
   3  -4   2  212.29   15.74   0
   4  -6  -2  115.61   17.81   0
   4  -4   4  581.97   23.07   0
   6  -6   2   23.36   24.63   0
   3  -3   4    0.11    8.74   0
   5  -6   0   15.26   21.34   0
   5  -5   3   -0.01   18.42   0
   5  -4   5    9.22   17.28   0
   6  -7  -2  212.71   28.80   0
   6  -5   4  234.96   27.22   0
   7  -5   4   -0.53   25.41   0
   3  -5  -2  121.08   15.42   0
   3  -2   5  149.68   10.07   0
   4  -3   5  279.86   16.77   0
   6  -7  -3   19.11   26.92   0
   6  -6   1   28.33   22.16   0
   2  -4  -2   -5.00    9.75   0
   2  -3   1  504.51   14.53   0
   2  -2   3    3.89    7.07   0
   5  -6  -1   90.18   23.95   0
   6  -4   5    9.16   17.32   0
   3  -4   1  275.00   14.63   0
   4  -4   3   -4.83   11.89   0
   5  -5   2   75.40   19.82   0
   6  -7  -4  220.08   31.91   0
   6  -5   3    2.21   19.12   0
   7  -6   1  176.57   28.50   0
   3  -5  -3    8.58   14.11   0
   3  -3   3 2727.79   33.36   0
   5  -4   4   17.38   14.76   0
   6  -6   0 1275.05   39.99   0
   7  -5   3  719.55   34.60   0
   5  -6  -2  100.76   22.37   0
   5  -5   1   14.96   18.15   0
   5  -3   5  271.80   17.40   0
   6  -6  -1   -8.12   24.14   0
   6  -5   2   99.27   24.89   0
   6  -4   4  192.49   22.49   0
   2  -4  -3 2794.34   31.98   0
   3  -4   0   -0.78   11.79   0
   4  -4   2  367.36   19.87   0
   4  -3   4 1236.72   26.38   0
   5  -6  -3   -7.43   20.64   0
   7  -5   2  -12.09   24.72   0
   3  -2   4  836.20   18.11   0
   4  -2   5    0.96   11.02   0
   5  -4   3 1002.77   28.32   0
   2  -3   0   -5.49    6.60   0
   6  -6  -2  -18.38   23.96   0
   3  -3   2    5.04   10.22   0
   5  -6  -4  281.79   25.39   0
   5  -5   0   -2.34   15.39   0
   6  -4   3   -2.03   16.53   0
   7  -5   1  -19.43   24.63   0
   5  -3   4  606.01   21.76   0
   6  -6  -3  776.91   36.06   0
   3  -4  -1  463.78   16.78   0
   4  -4   1  248.29   16.11   0
   4  -3   3    2.11   12.33   0
   5  -6  -5   38.45   21.35   0
   5  -4   2  -11.03   15.59   0
   5  -5  -1   18.92   18.92   0
   6  -5   0    3.38   19.05   0
   7  -5   0 1152.42   41.06   0
   7  -4   2  178.93   25.83   0
   5  -6  -6   -5.47   21.19   0
   6  -6  -4   -2.72   21.24   0
   6  -4   2   88.10   18.44   0
   2  -3  -1  200.09   10.51   0
   3  -2   3   -9.73    7.79   0
   4  -2   4    1.99   10.03   0
   3  -4  -2  712.79   20.62   0
   3  -3   1    0.19    9.50   0
   4  -4   0   -0.93   11.59   0
   5  -5  -2   65.41   20.17   0
   5  -4   1    3.18   16.78   0
   5  -3   3   -7.80   12.11   0
   6  -6  -5   -8.62   24.32   0
   6  -5  -1  172.69   21.95   0
   7  -5  -1    5.20   21.86   0
   7  -4   1  116.39   26.04   0
   6  -4   1  143.46   21.62   0
   4  -3   2  681.17   19.70   0
   6  -6  -6  795.00   37.04   0
   7  -5  -2    4.28   24.91   0
   5  -5  -3   -0.42   19.02   0
   3  -4  -3   -0.69   10.99   0
   4  -4  -1  299.17   18.03   0
   5  -4   0 2242.65   40.10   0
   5  -3   2  149.05   16.68   0
   6  -6  -7   -9.25   24.88   0
   6  -3   2   -7.21   17.46   0
   7  -4   0  -15.67   19.49   0
   2  -3  -2  236.53   11.10   0
   4  -2   3 2794.88   33.97   0
   6  -5  -3   -9.98   21.84   0
   6  -4   0    5.90   18.83   0
   7  -5  -3  616.14   34.65   0
   3  -3   0 8399.11   54.41   0
   5  -5  -4  406.10   25.60   0
   6  -6  -8    2.76   22.64   0
   3  -2   2  276.92   11.16   0
   4  -5  -6 1704.26   35.33   0
   4  -3   1  510.34   17.79   0
   6  -6  -9  571.35   35.28   0
   7  -5  -4    3.22   25.02   0
   7  -4  -1   88.52   21.70   0
   3  -4  -4 1083.38   23.70   0
   4  -4  -2  362.28   18.86   0
   5  -4  -1    4.73   14.26   0
   6  -5  -4  383.08   28.43   0
   6  -4  -1  260.80   23.40   0
   6  -3   1   26.59   17.02   0
   4  -5  -7   10.52   16.79   0
   5  -5  -5  204.61   20.62   0
   5  -3   1   95.74   16.73   0
   6  -6 -10   -9.54   26.42   0
   6  -5  -5   90.41   23.73   0
   7  -5  -5    1.54   22.89   0
   7  -4  -2   36.06   20.95   0
   2  -3  -3   -1.79    7.58   0
   3  -3  -1  -11.19    9.65   0
   3  -1   3   -1.22    6.48   0
   5  -5  -6   -7.47   20.08   0
   5  -4  -2  -11.49   16.95   0
   3  -4  -5  319.36   16.32   0
   4  -4  -3   -5.82   11.25   0
   4  -3   0   -9.19    9.69   0
   4  -2   2    0.41    8.83   0
   5  -2   2  107.08   15.36   0
   6  -4  -2  246.92   21.25   0
   6  -3   0 1979.48   39.93   0
   7  -4  -3  -18.49   23.55   0
   5  -3   0   -6.25   14.31   0
   6  -5  -6   -3.08   19.48   0
   3  -2   1  178.38   10.50   0
   5  -5  -7  352.32   22.98   0
   7  -5  -7   -1.36   22.64   0
   4  -4  -4  629.94   23.06   0
   5  -4  -3 1493.52   33.45   0
   6  -5  -7  131.04   22.24   0
   6  -4  -3  -11.89   16.74   0
   7  -4  -4  134.17   26.24   0
   3  -4  -6   -7.14   11.75   0
   6  -3  -1   20.93   18.21   0
   7  -3  -2   71.42   21.36   0
   2  -3  -4  943.15   17.70   0
   3  -3  -2    1.01    7.94   0
   4  -3  -1  280.32   15.12   0
   5  -2   1   89.62   14.96   0
   6  -5  -8   60.92   21.01   0
   6  -4  -4  485.31   27.06   0
   7  -4  -5   39.61   24.91   0
   4  -2   1    2.49    8.79   0
   5  -5  -9    4.66   17.41   0
   5  -4  -4   -1.11   14.66   0
   5  -3  -1   50.29   13.42   0
   6  -5  -9   -2.48   22.88   0
   3  -4  -7  155.10   14.89   0
   4  -4  -5  147.90   14.83   0
   5  -5 -10  316.85   26.81   0
   6  -3  -2   11.00   17.80   0
   7  -3  -3   -5.25   19.60   0
   3  -1   2  249.77   10.32   0
   6  -5 -10  180.21   26.23   0
   6  -4  -5  136.51   22.02   0
   7  -4  -6    2.98   22.18   0
   3  -2   0   -1.29    6.55   0
   4  -3  -2  273.47   16.00   0
   5  -5 -11   24.18   21.07   0
   5  -4  -5  -13.42   14.55   0
   6  -5 -11   13.90   25.29   0
   7  -3  -4   78.13   24.73   0
   2  -3  -5  130.81    9.70   0
   3  -3  -3 2703.35   31.78   0
   4  -4  -6    1.51   12.18   0
   5  -2   0   -0.88   13.33   0
   6  -5 -12    1.22   23.80   0
   6  -4  -6   -2.72   19.90   0
   7  -4  -7   66.57   24.17   0
   4  -2   0 3854.94   39.54   0
   5  -4  -6 1995.84   39.73   0
   6  -3  -3 1201.76   32.84   0
   7  -4  -8   22.96   26.26   0
   7  -3  -5   31.73   24.17   0
   6  -4  -7   86.23   19.65   0
   3  -3  -4   -8.58    9.85   0
   5  -4  -7    0.71   14.53   0
   6  -3  -4  -12.40   16.24   0
   7  -3  -6   12.38   25.92   0
   2  -3  -6   -4.35    7.62   0
   3  -2  -1  537.76   14.82   0
   5  -2  -1   35.24   12.20   0
   6  -4  -8   12.12   18.78   0
   4  -1   1  453.22   15.23   0
   5  -4  -8    9.06   17.25   0
   6  -4  -9  -15.81   21.31   0
   6  -3  -5    9.68   19.14   0
   7  -3  -7   72.87   27.41   0
   3  -1   1  205.34    9.23   0
   4  -3  -4  393.89   18.50   0
   4  -2  -1   -6.24    8.70   0
   3  -3  -5    5.32    9.66   0
   5  -4  -9 1005.71   31.20   0
   6  -4 -10  145.69   24.17   0
   6  -2  -3    0.51   15.57   0
   7  -3  -8   23.14   25.61   0
   4  -4 -10  530.60   23.59   0
   5  -2  -2  146.57   14.30   0
   6  -4 -11   12.90   24.17   0
   6  -3  -6 1169.54   35.16   0
   2  -3  -7  376.40   13.35   0
   5  -4 -10   -1.83   15.46   0
   5  -3  -5  142.70   15.35   0
   6  -4 -12    0.78   23.27   0
   3  -2  -2  633.86   15.91   0
   4  -4 -11   33.61   16.83   0
   4  -3  -5   67.68   11.91   0
   5  -4 -11   -5.30   19.43   0
   6  -4 -13  123.40   26.26   0
   6  -3  -7   20.07   21.28   0
   6  -2  -4  525.17   24.27   0
   7  -2  -7   -8.09   26.60   0
   3  -3  -6 2169.92   30.25   0
   4  -2  -2   -0.34    8.83   0
   4  -1   0   -1.44    9.44   0
   5  -4 -12  430.31   25.75   0
   5  -3  -6    6.37   14.90   0
   5  -2  -3    0.27   11.92   0
   0  -1  22  157.08   30.35   0
   3  -1  12   -0.45   16.65   0
   0   0  17  -10.63   18.74   0
   1  -1  21   12.38   23.25   0
   1   0  13  781.18   24.36   0
   4  -2  16  -13.73   20.31   0
   1   0  14    3.33   13.68   0
   2  -1  19   -2.64   24.73   0
   3  -1  14    2.68   19.55   0
   4  -2  17   -8.64   27.02   0
   0   0  18  334.98   26.25   0
   1  -1  22  101.90   30.53   0
   3  -1  15   11.49   19.87   0
   2  -1  20    0.37   23.41   0
   4  -2  18  324.15   30.83   0
   0   0  19    0.58   22.94   0
   1   0  16  534.74   25.43   0
   3  -1  16  239.97   24.15   0
   4  -2  19    0.36   30.52   0
   1   0  17  -10.01   19.36   0
   2  -1  21  302.98   32.00   0
   3  -1  17   -6.26   23.18   0
   0   0  20    6.28   22.99   0
   1   0  18  -16.85   21.01   0
   3  -1  18    8.64   25.37   0
   2   0   9   -7.25   11.63   0
   2   0  10  912.47   23.42   0
   2   0  11  114.10   15.46   0
   2   0  12    1.82   15.58   0
  -1   1  10 1315.95   22.80   0
  -1   1  11  142.69   12.26   0
   0   0  21  195.87   28.45   0
   1   0  19  394.98   31.68   0
   2   0   8   79.48   10.49   0
   2   0  13  297.71   19.42   0
   3  -1  19  227.42   31.14   0
  -1   1   9    0.35    8.31   0
  -1   1  12   -4.18   10.67   0
  -1   1  13  646.08   21.59   0
   2   0   7  743.67   17.71   0
   2   0  15  -17.34   18.88   0
   3  -1  20    0.34   28.26   0
  -1   1  14    4.53   14.34   0
   0   0  22    3.51   26.62   0
   1   0  20   18.91   22.19   0
   2   0   6    2.96    8.18   0
   2   0  16  254.41   25.47   0
  -1   1  15    0.24   15.47   0
   1   0  21   27.51   26.98   0
   2   0  17    2.06   22.93   0
   4  -1  13  236.39   23.12   0
   0   0  23   -5.39   28.17   0
   0   1  11  188.47   14.43   0
   0   1  12    8.79   12.55   0
   2   0  18   19.04   23.34   0
   4  -1  14  -13.25   20.07   0
   4  -1  15   -4.30   21.71   0
   0   1  10 1220.68   23.45   0
   0   1  13  583.93   21.02   0
   0   1  14   18.94   15.84   0
   1   0  22  137.99   32.82   0
   4  -1  16  246.81   29.34   0
   0   1   9    2.80    7.75   0
   4  -1  17    9.98   26.82   0
   0   1   8    3.68    8.30   0
   0   1  16  392.82   22.23   0
   0   1  17    1.38   18.41   0
   2   0  20   -7.69   26.61   0
   4  -1  18   -8.70   28.03   0
   2   0  21   -4.46   27.78   0
   4  -1  19  158.32   32.79   0
   0   1   7  323.23   11.90   0
   0   1  18    0.07   16.58   0
   3   0  13   -3.66   17.97   0
   3   0  14   11.03   18.74   0
   0   1  19  288.89   24.38   0
   1   1  12  524.47   22.15   0
   1   1  13    0.40   15.55   0
   3   0  10  -11.19   14.07   0
   3   0  11   -1.81   12.81   0
   3   0  15 1089.91   34.83   0
   3   0  16    7.11   22.85   0
   0   1  20    2.86   23.04   0
   1   1  10   15.63   11.60   0
   1   1  15 1055.20   30.89   0
   1   1  16   -4.80   19.07   0
   3   0   9 1239.75   27.70   0
   3   0  17  -16.37   22.57   0
   0   1  21   25.79   26.18   0
   1   1  17   -1.62   17.27   0
   3   0   8    6.18   11.14   0
   3   0  18  232.46   26.43   0
   1   1   9 2476.82   32.45   0
   1   1  18  541.81   28.94   0
   1   1  19   -1.44   22.83   0
   3   0  19  -13.46   22.53   0
   0   1  22  113.51   25.67   0
   1   1   8   -4.66    9.84   0
   1   1  20    7.38   24.44   0
   3   0   7   12.73   10.15   0
   3   0  20    2.07   24.33   0
   1   1  21  454.26   32.67   0
   1   1   7    0.73    7.02   0
   2   1  14   13.81   17.19   0
   2   1  15    4.31   18.61   0
   2   1  16  418.21   28.06   0
   3   0   6 2142.13   28.57   0
   2   1  11   32.41   14.45   0
   2   1  17    5.76   19.27   0
   2   1  18    2.81   24.89   0
   2   1  19  332.05   27.97   0
   4   0  15    9.79   23.32   0
   4   0  16  172.16   26.78   0
  -1   2  14   -6.59   13.80   0
  -1   2  16    2.65   16.48   0
  -1   2  17   -5.74   16.95   0
   1   1   6 9651.37   52.03   0
   2   1  10  657.32   20.94   0
   2   1  20   -8.47   23.02   0
   4   0  17   -0.05   21.92   0
   4   0  18  -10.44   27.45   0
  -1   2  13    3.84   12.36   0
   2   1   9   13.35   12.39   0
  -1   2  12 1658.97   28.65   0
   0   2  15   -3.28   17.16   0
   0   2  16  323.54   23.74   0
   0   2  17  -13.62   17.96   0
  -1   2  11   -3.97    8.78   0
   0   2  13  401.18   20.41   0
   0   2  18    1.65   17.46   0
   0   2  19  364.57   27.84   0
   2   1   8    7.86   11.36   0
  -1   2  10    3.36    9.35   0
   0   2  12    3.66   11.28   0
   0   2  20   27.64   23.45   0
   1   1   5    1.08    5.81   0
   0   2  11   97.83   13.53   0
   0   2  21   -0.27   24.32   0
   3   1  14    2.34   19.26   0
   3   1  15   12.38   18.05   0
   3   1  16  139.87   22.35   0
   3   1  17    3.32   20.37   0
   3   1  18    2.89   24.67   0
   3   1  19   86.87   28.11   0
   0   2  22  123.31   26.50   0
   1   2  15    1.96   18.68   0
   1   2  16  284.57   25.37   0
   1   2  17    2.10   22.40   0
   1   2  18    4.94   21.98   0
   2   1   7  368.28   14.29   0
   3   1  12    2.81   16.59   0
   3   1  13  354.29   21.88   0
  -1   2   9 4993.01   40.59   0
   0   2  10 1177.23   23.98   0
   1   2  13  311.02   21.42   0
   1   2  14    9.09   14.90   0
   1   2  19  275.46   26.27   0
   1   2  20   11.65   25.14   0
   0   2   9   -0.61    8.50   0
   1   2  11   56.95   14.53   0
   2   1   6    0.62    9.37   0
  -1   2   8    6.28    6.59   0
   0   2   8   62.82   10.67   0
   1   2  10  542.16   20.79   0
   2   2  17   -3.75   22.40   0
   2   2  18  114.00   26.33   0
   3   1   9   -1.77   11.34   0
   2   2  14   -0.72   18.94   0
   2   2  15  577.31   29.61   0
   2   2  16    2.15   18.60   0
   2   2  19   -1.37   22.99   0
   1   2   9   -9.52   11.86   0
   2   1   5  463.77   14.32   0
   2   2  13    4.22   18.27   0
   3   1   8   -0.76   12.99   0
   0   2   7  856.32   18.31   0
   2   2  12 1049.73   31.00   0
  -1   3  16  186.71   21.66   0
  -1   3  17   -0.41   18.71   0
  -1   3  18   -7.62   20.09   0
  -1   3  14   17.22   15.26   0
  -1   3  15   -7.29   14.03   0
   0   3  17  -12.34   20.30   0
   0   3  18  242.97   26.33   0
   0   3  19    9.28   23.56   0
   1   2   8   11.18    9.43   0
   2   2  11    1.95   13.72   0
   3   1   7  131.52   13.85   0
   0   3  15 1218.67   35.21   0
   0   3  16   -3.23   16.84   0
   0   3  20    2.76   22.48   0
  -1   2   6 5409.62   36.27   0
   0   3  14    4.85   16.79   0
   2   1   4 1988.22   24.29   0
   3   2  16  134.91   26.49   0
   3   2  17   -7.44   26.89   0
  -1   3  12   -6.19   13.10   0
   0   2   6   -3.00    6.51   0
   0   3  13    2.29   15.66   0
   1   2   7  284.50   13.40   0
   2   2   9 2236.94   36.60   0
   3   2  15   16.95   22.82   0
   1   3  16  229.35   27.08   0
   1   3  17   -4.90   20.09   0
   1   3  18    5.89   21.99   0
   1   3  19  132.09   25.08   0
   3   2  14   24.22   19.04   0
  -1   3  11  199.30   14.41   0
   1   3  15   -5.95   17.99   0
   3   2  13  165.30   21.09   0
   1   2   6   -7.10    9.76   0
   1   3  13  530.60   26.65   0
   2   2   8    2.81   13.18   0
   3   2  12    7.43   17.05   0
  -1   3  10 1044.86   24.52   0
   0   2   5  572.69   14.30   0
   3   2  11   35.29   19.88   0
   0   3  10   12.71   11.73   0
   1   3  12   -5.88   15.23   0
   2   1   3   -1.38    7.04   0
  -1   3   9   -6.03   11.24   0
   1   3  11  129.34   19.28   0
   2   2   7    6.75   12.48   0
   2   3  16  100.79   27.12   0
   2   3  17    5.63   23.53   0
   3   2  10  507.36   25.89   0
   2   3  15    3.20   21.56   0
   1  -2 -22    4.89   25.77   0
   1  -2  -9 5032.81   42.80   0
   4  -3 -17   -1.44   18.84   0
   4  -3 -16  133.54   20.70   0
   4  -3 -15    3.13   16.89   0
   4  -3 -14   -0.45   16.02   0
   1  -2 -21  225.44   28.55   0
   2  -2  -6   -4.45    6.42   0
   1  -2 -20    6.04   22.62   0
   1  -2 -10    2.19   10.59   0
   3  -2  -5  470.24   13.87   0
   1  -2 -19    5.93   20.87   0
   1  -2 -11   -1.20   11.02   0
   1  -2 -18  130.27   18.91   0
   1  -2 -17    1.02   17.03   0
   1  -2 -12 1687.64   30.59   0
   2  -2  -7  738.18   16.96   0
   1  -2 -16    9.83   13.84   0
   1  -2 -13    2.29   11.23   0
   2  -2 -21    1.03   24.29   0
   3  -2  -6    5.84    9.21   0
   2  -2  -8   73.47   11.10   0
   2  -2 -20   -0.13   20.07   0
   2  -2 -19  271.46   25.00   0
   2  -2 -18  -13.53   20.21   0
   2  -2  -9    8.85    8.92   0
   3  -2  -7  363.00   13.98   0
   2  -2 -17    1.62   19.93   0
   2  -2 -10 1114.92   24.55   0
   4  -2 -19   -6.49   23.87   0
   4  -2  -8   -2.43   11.61   0
   2  -2 -16  238.69   19.93   0
   2  -2 -15    8.39   17.15   0
   2  -2 -12    5.97   14.00   0
   2  -2 -11  127.15   13.01   0
   3  -2 -19  334.25   26.44   0
   3  -2  -8    5.01    8.93   0
   4  -2 -18  138.65   25.40   0
   2  -2 -13  283.35   17.64   0
   3  -2 -18   16.00   18.87   0
   3  -2 -17   28.37   20.43   0
   3  -2  -9    1.22   11.59   0
   4  -2 -17   -4.46   22.92   0
   4  -2  -9 2052.55   33.38   0
   3  -2 -16  453.15   26.30   0
   3  -2 -15  -24.97   16.89   0
   3  -2 -10  635.70   21.30   0
   4  -2 -16   13.04   17.92   0
   4  -2 -10   -7.72   11.16   0
   0  -1 -18   -8.82   14.65   0
   0  -1  -8    2.62    7.09   0
   1  -1 -22   77.18   23.86   0
   3  -2 -14    6.54   13.95   0
   3  -2 -11   41.40   12.24   0
   4  -2 -14   -4.18   14.66   0
   4  -2 -13   -1.46   14.15   0
   4  -2 -12  874.94   26.57   0
   0  -1 -17    1.52   13.60   0
   1  -1 -21    3.66   24.21   0
   0  -1 -15   -6.14   13.17   0
   0  -1  -9    1.25    7.90   0
   0  -1 -14   18.46   13.12   0
   0  -1 -13  561.72   19.25   0
   0  -1 -11  166.88   12.11   0
   1  -1 -20   17.86   18.99   0
   0  -1 -12    2.74    8.90   0
   1  -1 -19  315.59   26.84   0
   2  -1 -21  416.97   33.05   0
   1  -1 -18    6.84   15.81   0
   2  -1 -20   -0.33   20.54   0
   3  -1 -20   -2.68   24.04   0
   4  -1 -19  123.19   29.51   0
   1  -1 -17   -2.56   15.01   0
   2  -1 -19   21.22   22.97   0
   4  -1 -18   22.48   24.08   0
   1  -1 -16  473.74   23.50   0
   3  -1 -19  254.69   25.19   0
   2  -1 -18  565.23   27.57   0
   3  -1 -18   -9.57   22.53   0
   4  -1 -17    0.50   19.36   0
   1  -1 -14    9.95   14.72   0
   2  -1 -17    5.48   18.41   0
   3  -1 -17   -2.22   19.72   0
   4  -1 -16  198.75   24.64   0
   0   0 -20   -4.02   20.21   0
   1  -1 -13  709.14   21.62   0
   1  -1  -7  404.88   11.98   0
   1   0 -22   93.99   27.72   0
   2  -1 -16   -4.01   17.71   0
   4  -1 -15  -14.63   19.14   0
   1  -1 -12    4.22    9.87   0
   1  -1 -11  137.38   12.93   0
   1  -1 -10 1324.25   24.33   0
   1  -1  -9   -4.10    8.83   0
   1  -1  -8    1.41    6.68   0
   2  -1 -15 1075.72   30.85   0
   3  -1 -16  331.94   22.20   0
   4  -1 -14    7.92   16.35   0
   4  -1 -13  421.53   23.71   0
   0   0 -19    6.43   18.61   0
   1   0 -21   -1.89   23.87   0
   3  -1 -15    0.91   14.84   0
   4  -1 -12   -7.54   16.09   0
   2  -1 -13    1.77   13.70   0
   3  -1 -14   23.59   13.99   0
   3  -1  -5  505.50   13.69   0
   0   0 -18  339.07   23.70   0
   1   0 -20   -2.31   22.92   0
   2  -1 -12  557.18   21.24   0
   2  -1  -6 9817.80   51.11   0
   2   0 -21    6.12   21.28   0
   2  -1 -11   -6.12    9.72   0
   2  -1 -10    4.66   11.02   0
   2  -1  -7    3.20    8.14   0
   3  -1 -12    1.00   11.80   0
   3  -1 -11   62.30   14.49   0
   3  -1  -7  255.73   12.82   0
   3  -1  -6   -0.51    6.82   0
   3   0 -20  -18.41   22.23   0
   4   0 -18   -3.67   27.22   0
  -1   0 -12    5.84    9.37   0
   0   0 -17   12.83   16.59   0
   1   0 -19  242.82   25.66   0
   2  -1  -9 2203.64   29.50   0
   2  -1  -8   -3.70    7.44   0
   2   0 -20   13.94   20.04   0
   3  -1 -10  458.55   17.49   0
   3  -1  -9    4.51   10.53   0
   3  -1  -8    7.44    9.78   0
  -1   0 -11  137.69   10.68   0
   2   0 -19  390.74   28.20   0
   3   0 -19    2.40   21.03   0
   4   0 -17  -11.76   23.60   0
  -1   0 -10 1347.74   20.59   0
   1   0 -18    1.03   19.07   0
   3   0 -18  206.84   26.32   0
   4   0 -16  134.78   25.42   0
   2   0 -18   -7.26   19.58   0
   0   0 -15 2563.05   39.30   0
   0   1 -21    0.86   21.59   0
   1   0 -17   -2.67   17.38   0
   1   1 -22    8.25   24.83   0
   3   0 -17   -1.84   22.06   0
   4   0 -15   -5.00   20.74   0
   2   0 -17   -5.80   17.98   0
   4   0 -14    7.26   21.57   0
   0   0 -14    4.43   12.18   0
   1   0 -16  391.73   22.63   0
   1   1 -21  369.89   29.88   0
   3   0 -16   -5.25   16.83   0
   0   1 -20   13.00   20.07   0
   2   0 -16  325.94   22.99   0
   0   0 -13   -3.97    9.36   0
   3   0 -15 1166.43   32.85   0
   0   0 -12 2425.11   32.37   0
   0   1 -19  379.93   25.27   0
   1   1 -20  -11.31   21.32   0
   2   0 -15    0.78   16.04   0
   3   0 -14   -5.93   17.38   0
   3   1 -19  222.12   27.29   0
   1   0 -14   13.48   14.01   0
   0   0 -11   -0.37    9.32   0
   1   1 -19    4.44   19.98   0
   2   1 -19  208.30   26.07   0
   3   0 -13   -2.00   15.25   0
   3   1 -18    1.27   21.65   0
   0   1 -18    3.37   16.61   0
   1   0 -13  607.58   20.75   0
   0   0 -10    2.35    8.00   0
   2   0 -13  375.84   17.74   0
   2   1 -18   -7.62   21.57   0
   3   1 -17   16.58   19.70   0
   0   2 -21   -4.29   22.93   0
   1   0 -12   -8.59   10.54   0
   1   1 -18  145.18   19.20   0
   3   0 -11    7.43   13.50   0
  -1   1 -15    1.32   12.94   0
   0   0  -9 1734.88   22.32   0
   0   1 -17    2.81   13.39   0
   2   0 -12    4.94   10.32   0
   3   0 -10  -12.65   11.49   0
   3   1 -16  313.81   26.08   0
   1   0 -11  154.48   11.26   0
   2   1 -17    1.68   16.58   0
;
_shelx_hkl_checksum     42330
_shelx_res_file
;
TITL last_a.res in R-3
    fin.res
    created by SHELXL-2018/3 at 10:46:46 on 11-Apr-2023
REM Old TITL eins in R3 #146
REM SHELXT solution in R-3: R1 0.095, Rweak 0.010, Alpha 0.028
REM <I/s> 0.000 for 0 systematic absences, Orientation as input
REM Formula found by SHELXT: Na3 Te2 O6
CELL 0.71073 5.2598 5.2598 15.7778 90 90 120
ZERR 2 0.0008 0.0008 0.0032 0 0 0
LATT 3
SYMM -Y,+X-Y,+Z
SYMM +Y-X,-X,+Z
SFAC Na Fe Te O
UNIT 6 2 4 18
twin 1 0 0 -1 -1 0 0 0 1
L.S. 10
PLAN  10
list 4
fmap 2
acta
temp 26.85
MORE -1
omit 0 0 3
CONF
exyz Te1 Fe1
eadp Te1 Fe1
WGHT    0.044600
BASF   0.45986
FVAR       0.39275
TE1   3    0.000000    0.000000    0.161138    10.22222    0.01006    0.01006 =
         0.02121    0.00000    0.00000    0.00503
FE1   2    0.000000    0.000000    0.161138    10.11111    0.01006    0.01006 =
         0.02121    0.00000    0.00000    0.00503
NA1   1    0.000000    0.000000    0.361914    10.33333    0.01828    0.01828 =
         0.02780    0.00000    0.00000    0.00914
O1    4    0.341133    0.056259    0.096851    11.00000    0.01256    0.01557 =
         0.02598   -0.00257    0.00196    0.00684
HKLF 4
REM  last_a.res in R-3
REM wR2 = 0.065774, GooF = S = 1.03116, Restrained GooF = 1.03116 for all data
REM R1 = 0.026639 for 383 Fo > 4sig(Fo) and 0.032577 for all 454 data
REM 17 parameters refined using 0 restraints
END
WGHT      0.0446      0.0000
REM Highest difference peak  1.642,  deepest hole -1.302,  1-sigma level  0.232
Q1    1   0.0000  0.0000  0.2072  10.33333  0.05    1.64
Q2    1   0.0000  0.0000  0.1207  10.33333  0.05    1.41
Q3    1   0.0825 -0.2321  0.0798  11.00000  0.05    0.66
Q4    1   0.3477  0.2105  0.0851  11.00000  0.05    0.61
Q5    1  -0.1426 -0.0177  0.1638  11.00000  0.05    0.60
Q6    1   0.2776  0.0185  0.0645  11.00000  0.05    0.56
Q7    1   0.0000  0.0000  0.3235  10.33333  0.05    0.56
Q8    1  -0.0175 -0.1397  0.0943  11.00000  0.05    0.48
Q9    1   0.0734 -0.1676  0.4060  11.00000  0.05    0.44
Q10   1   0.3612  0.0757  0.1321  11.00000  0.05    0.40
;
_shelx_res_checksum     7370
data_general
_journal_data_validation_number     ?
_journal_date_recd_electronic     2024-05-17
_journal_date_accepted     2024-05-23
_journal_name_full     'IUCrData'
_journal_year     2024
_journal_volume     9
_journal_issue      1
_journal_page_first     0
_journal_page_last     0
_journal_paper_category     HI
_journal_paper_doi     10.1107/S2414314624004826
_journal_coeditor_code     BT4150
_publ_contact_author_name
;
Matthias Weil
;
_publ_contact_author_address
;
TU Wien
Institute for Chemical Technologies and Analytics
Division of Structural Chemistry
Getreidenmarkt 9/E164-05-01
1060 Vienna
Austria
;
_publ_contact_author_email     'matthias.weil@tuwien.ac.at'
_publ_contact_author_fax     ?
_publ_contact_author_phone     '004315880117211'
_publ_section_title
;
Ilmenite-type Na~2~(Fe~2/3~Te~4/3~)O~6~
;
_publ_section_title_footnote     .
loop_
    _publ_author_name
    _publ_author_footnote
    _publ_author_address
    'Eder, Felix'
;
Present address: Department of Quantum Matter Physics,
Ecole de Physique,
University of Geneva,
24, Quai Ernest-Ansermet,
CH -- 1211 Geneva 4, Switzerland.
;
;
TU Wien
Institute for Chemical Technologies and Analytics
Division of Structural Chemistry
Getreidemarkt 9/E164-05-1
1060 Vienna
Austria
;
    'Weil, Matthias' .
;
TU Wien
Institute for Chemical Technologies and Analytics
Division of Structural Chemistry
Getreidemarkt 9/E164-05-1
1060 Vienna
Austria
;
_publ_section_synopsis
;
Na~2~(Fe~2/3~Te~4/3~)O~6~ was obtained under hydrothermal conditions and adopts
the ilmenite (FeTiO~3~) structure type.
;
