# Supplementary material for: Ilmenite-type Na2(Fe2/3Te4/3)O6
Source: IUCrdata. 2024 May 31;9(Pt 5):x240482. doi: 10.1107/S2414314624004826 (PMC11151285; doi:10.1107/S2414314624004826)
Supplement: Supplementary file 2 [file x-09-x240482-Isup2.hkl]

data_I                                                                          
_shelx_title ' last_a.res in R-3'                                               
_shelx_refln_list_code          4                                               
_shelx_F_calc_maximum      240.51                                               
_exptl_crystal_F_000       470.00                                               
_reflns_d_resolution_high  0.6841                                               
                                                                                
loop_                                                                           
 _space_group_symop_operation_xyz                                               
 'x, y, z'                                                                      
 '-y, x-y, z'                                                                   
 '-x+y, -x, z'                                                                  
 'x+2/3, y+1/3, z+1/3'                                                          
 '-y+2/3, x-y+1/3, z+1/3'                                                       
 '-x+y+2/3, -x+1/3, z+1/3'                                                      
 'x+1/3, y+2/3, z+2/3'                                                          
 '-y+1/3, x-y+2/3, z+2/3'                                                       
 '-x+y+1/3, -x+2/3, z+2/3'                                                      
 '-x, -y, -z'                                                                   
 'y, -x+y, -z'                                                                  
 'x-y, x, -z'                                                                   
 '-x+2/3, -y+1/3, -z+1/3'                                                       
 'y+2/3, -x+y+1/3, -z+1/3'                                                      
 'x-y+2/3, x+1/3, -z+1/3'                                                       
 '-x+1/3, -y+2/3, -z+2/3'                                                       
 'y+1/3, -x+y+2/3, -z+2/3'                                                      
 'x-y+1/3, x+2/3, -z+2/3'                                                       
                                                                                
_cell_length_a     5.2598                                                       
_cell_length_b     5.2598                                                       
_cell_length_c    15.7778                                                       
_cell_angle_alpha  90.000                                                       
_cell_angle_beta   90.000                                                       
_cell_angle_gamma 120.000                                                       
                                                                                
_shelx_F_squared_multiplier     1.000                                           
                                                                                
loop_                                                                           
 _refln_index_h                                                                 
 _refln_index_k                                                                 
 _refln_index_l                                                                 
 _refln_F_squared_calc                                                          
 _refln_F_squared_meas                                                          
 _refln_F_squared_sigma                                                         
 _refln_observed_status                                                         
  -1   2   0      42098.27      40660.03       308.09 o                         
   0   3   0      52844.53      53765.74       294.05 o                         
  -2   4   0      24549.43      25302.50       139.13 o                         
  -4   5   0      13579.09      13841.47       186.46 o                         
  -1   5   0      13511.68      14289.67       150.07 o                         
  -3   6   0      12634.59      13030.64       114.97 o                         
   0   6   0       7677.88       8054.58       136.76 o                         
  -5   7   0       7205.94       7299.46       183.77 o                         
  -2   7   0       7255.97       7547.43       126.27 o                         
   3  -7   1        540.70        565.32       148.98 o                         
   1  -6   1        891.43        943.91        47.19 o                         
  -1  -5   1        584.14        644.58        70.45 o                         
   2  -5   1        327.07        342.64        27.33 o                         
  -3  -4   1        692.99        738.55        70.51 o                         
   0  -4   1       1600.84       1679.31        30.47 o                         
  -2  -3   1        608.00        678.17        36.96 o                         
   1  -3   1       3121.08       3137.02        28.40 o                         
  -4  -2   1        751.83        778.09        71.26 o                         
  -1  -2   1       1222.07       1196.20        22.92 o                         
  -6  -1   1        845.68        877.29       102.74 o                         
  -3  -1   1       2988.01       3002.12        30.05 o                         
   0  -1   1       4943.19       5474.69       623.54 o                         
  -5   0   1        168.67        185.52        40.54 o                         
  -2   0   1        694.21        640.61        24.45 o                         
  -4   1   1       1545.93       1626.29        40.58 o                         
  -1   1   1       5806.20       5701.84       196.37 o                         
  -6   2   1       1523.19       1725.42        57.12 o                         
  -3   2   1       3665.98       3578.94        36.88 o                         
   0   2   1        815.40        622.66        26.22 o                         
  -5   3   1        384.17        412.59        37.18 o                         
  -2   3   1       1435.42       1369.85        21.66 o                         
   1   3   1       1815.82       1824.42        34.38 o                         
  -7   4   1        635.09        620.85        73.93 o                         
  -4   4   1       1880.33       1962.63        33.25 o                         
  -1   4   1       3509.67       3490.93        45.37 o                         
   2   4   1       1789.12       1692.39        69.25 o                         
  -6   5   1       1047.06       1153.15        68.00 o                         
  -3   5   1        714.14        719.42        28.50 o                         
   0   5   1        198.12        190.96        41.58 o                         
  -5   6   1        686.13        657.57        49.53 o                         
  -2   6   1        883.09        868.90        51.22 o                         
   1   6   1        546.19        580.65        82.48 o                         
  -4   7   1        813.98        623.60       152.87 o                         
  -1   7   1        993.33       1144.71       184.77 o                         
   1  -7   2        288.79        247.51        79.43 o                         
   2  -6   2       1580.88       1651.15        62.99 o                         
   0  -5   2        376.58        440.79        43.19 o                         
  -2  -4   2        509.32        557.50        45.91 o                         
   1  -4   2       1386.52       1443.13        30.84 o                         
  -4  -3   2       1024.11       1152.36       160.97 o                         
  -1  -3   2       4223.48       4294.20        43.45 o                         
  -3  -2   2        735.61        780.12        32.90 o                         
   0  -2   2       1928.34       1741.71        29.96 o                         
  -5  -1   2        593.43        639.07        62.85 o                         
  -2  -1   2       1663.52       1624.35        25.28 o                         
  -4   0   2       2129.06       2183.43        33.06 o                         
  -1   0   2       7016.11       6755.66        68.52 o                         
  -6   1   2        730.21        817.73        75.75 o                         
  -3   1   2       4078.50       4086.19        35.41 o                         
   0   1   2       8241.02       7764.13       143.87 o                         
  -5   2   2        773.53        805.29        60.01 o                         
  -2   2   2       2265.00       2185.07        60.68 o                         
   1   2   2       4790.54       4870.06        63.24 o                         
  -7   3   2        416.32        467.51        86.13 o                         
  -4   3   2       1628.59       1639.91        32.20 o                         
  -1   3   2       1953.94       1887.98        28.61 o                         
   2   3   2        908.58        917.27        35.55 o                         
  -6   4   2       1856.88       1880.07        67.24 o                         
  -3   4   2       4960.84       4850.47        49.01 o                         
   0   4   2       2500.76       2498.18        35.97 o                         
   3   4   2        489.00        507.92       110.20 o                         
  -5   5   2        442.33        467.17        53.03 o                         
  -2   5   2        864.04        930.67        46.93 o                         
   1   5   2        857.69        908.97        49.38 o                         
  -4   6   2        598.24        663.63        67.64 o                         
  -1   6   2        697.03        650.33        63.88 o                         
  -6   7   2       1181.67       1324.57       100.56 o                         
  -3   7   2       1202.90       1278.93        75.45 o                         
   1   1   3      44088.34      42699.74       340.30 o                         
  -1   2   3       5438.19       4357.95        52.82 o                         
   2   2   3       6870.34       6831.33        60.10 o                         
  -3   3   3      17479.76      17745.36       102.34 o                         
   0   3   3      17421.92      17859.48       106.19 o                         
   3   3   3       7489.63       7544.86        83.17 o                         
  -5   4   3       8966.42       9321.70        92.05 o                         
  -2   4   3      17966.49      18391.53        91.92 o                         
   1   4   3       9012.23       9666.04       123.08 o                         
  -7   5   3       3634.44       3960.30       106.81 o                         
  -4   5   3       6213.61       6139.50       142.49 o                         
  -1   5   3       6226.56       6494.33        88.18 o                         
   2   5   3       3640.33       3937.21       107.56 o                         
  -6   6   3       4497.99       4948.10       120.13 o                         
  -3   6   3       5470.02       5970.22       134.02 o                         
   0   6   3       4437.80       4666.73        94.65 o                         
  -5   7   3       4396.17       4663.76       225.74 o                         
  -2   7   3       4424.74       4646.33       102.29 o                         
   3  -7   4        748.88        716.49        88.75 o                         
   1  -6   4       2032.99       2056.35        65.15 o                         
  -1  -5   4       1518.93       1575.12        77.73 o                         
   2  -5   4       3325.69       3381.64        65.85 o                         
  -3  -4   4       1591.83       1595.81       104.45 o                         
   0  -4   4       3357.32       3534.96        43.89 o                         
  -2  -3   4       3706.78       3913.14        77.22 o                         
   1  -3   4      10858.96      11083.63       108.76 o                         
  -4  -2   4       1085.06       1129.05        76.33 o                         
  -1  -2   4       5362.25       5468.79        52.81 o                         
  -6  -1   4       1508.38       1479.62       119.07 o                         
  -3  -1   4       6693.89       6855.80        71.57 o                         
   0  -1   4      13098.85      14342.06       677.67 o                         
  -5   0   4       2591.48       2600.06        62.11 o                         
  -2   0   4      11335.61      11736.45       125.69 o                         
  -4   1   4       2408.12       2499.53        36.98 o                         
  -1   1   4      15385.72      14652.44       366.71 o                         
  -6   2   4       3043.74       3054.79        63.77 o                         
  -3   2   4      12754.77      12884.50       177.41 o                         
   0   2   4      13314.64      13598.51        92.01 o                         
  -5   3   4       3906.31       3702.43        78.86 o                         
  -2   3   4       6298.42       6124.07        66.19 o                         
   1   3   4       2828.55       2836.40        38.66 o                         
  -7   4   4        879.62        905.12        73.07 o                         
  -4   4   4       3943.46       3913.21        42.09 o                         
  -1   4   4       7862.54       7908.33        80.81 o                         
   2   4   4       3575.14       3414.02        95.59 o                         
  -6   5   4       2387.92       2410.15        64.90 o                         
  -3   5   4       4353.93       4220.14        82.72 o                         
   0   5   4       3043.92       3132.88        59.98 o                         
  -5   6   4       1784.11       1783.47        77.51 o                         
  -2   6   4       1274.49       1354.94        54.23 o                         
   1   6   4        519.45        607.30       139.08 o                         
  -4   7   4       1869.73       1898.10       195.66 o                         
   2  -6   5        725.48        645.49        56.23 o                         
   0  -5   5       1122.37       1247.52        48.04 o                         
  -2  -4   5         73.14         84.71        45.69 o                         
   1  -4   5        288.66        295.88        25.09 o                         
  -4  -3   5        507.15        858.42       179.06 o                         
  -1  -3   5       1770.26       1831.64        31.68 o                         
  -3  -2   5       1398.06       1613.27        63.11 o                         
   0  -2   5       3691.50       3802.13        29.75 o                         
  -5  -1   5        238.41        258.03        58.20 o                         
  -2  -1   5        770.85        763.15        19.12 o                         
  -4   0   5        905.38        913.95        30.53 o                         
  -1   0   5       2761.10       2283.05       188.46 o                         
  -6   1   5        490.09        522.66        51.37 o                         
  -3   1   5       2965.61       3019.69        31.58 o                         
   0   1   5       3243.15       3248.65        43.47 o                         
  -5   2   5       1012.16        997.14        41.59 o                         
  -2   2   5       4335.98       4363.83        39.82 o                         
   1   2   5       3483.37       3456.68        37.43 o                         
  -7   3   5        198.08        197.62        65.85 o                         
  -4   3   5        339.06        373.72        27.54 o                         
  -1   3   5        905.43        917.68        19.25 o                         
   2   3   5       1188.87       1069.07        69.96 o                         
  -6   4   5        852.13        850.39        45.20 o                         
  -3   4   5       2079.33       2091.60        38.33 o                         
   0   4   5       1063.45       1041.14        34.08 o                         
   3   4   5        232.66        234.68        78.90 o                         
  -5   5   5       1318.31       1324.26        55.18 o                         
  -2   5   5       1642.14       1713.35        63.95 o                         
   1   5   5        575.66        606.83        56.13 o                         
  -4   6   5         85.91        125.06        58.15 o                         
  -1   6   5        280.03        318.71        60.35 o                         
  -3   7   5        595.69        607.55        79.84 o                         
   0   0   6      16833.52       9118.45      3644.63 o                         
   1   1   6      57843.44      62014.90       474.77 o                         
  -1   2   6      34302.61      35664.64       152.64 o                         
   2   2   6      16200.03      16408.89       275.73 o                         
  -3   3   6      13687.41      13756.61       118.18 o                         
   0   3   6      13663.08      14201.41        84.80 o                         
   3   3   6       7299.09       7544.98       148.52 o                         
  -5   4   6      12634.97      12938.66        81.48 o                         
  -2   4   6      22700.44      23385.10       255.76 o                         
   1   4   6      12605.96      12260.67       234.60 o                         
  -7   5   6       3878.49       3765.76       156.26 o                         
  -4   5   6      10660.38      10956.90       107.23 o                         
  -1   5   6      10721.32      11065.32        99.85 o                         
   2   5   6       3915.64       3980.53       105.49 o                         
  -6   6   6       5072.41       5262.60       111.77 o                         
  -3   6   6       6517.04       6697.59       132.11 o                         
   0   6   6       5037.73       5435.40       149.99 o                         
  -5   7   6       4357.22       4131.86       924.16 o                         
  -2   7   6       4337.56       4842.10       106.42 o                         
   3  -7   7        456.84        464.64        86.58 o                         
   1  -6   7        724.92        754.26        66.60 o                         
  -1  -5   7        812.64        863.75        63.19 o                         
   2  -5   7       2234.36       2200.63        95.37 o                         
  -3  -4   7        597.83        662.25       130.86 o                         
   0  -4   7        943.18        957.11        65.52 o                         
  -2  -3   7       1895.82       1876.82        51.40 o                         
   1  -3   7       1926.89       1875.07        37.55 o                         
  -4  -2   7        605.19        471.95       101.34 o                         
  -1  -2   7       2212.72       2217.51        35.08 o                         
  -3  -1   7        964.40        954.70        29.45 o                         
   0  -1   7       2097.56       2129.39        44.04 o                         
  -5   0   7       2119.56       2123.08        52.51 o                         
  -2   0   7       4567.39       4635.81        29.40 o                         
  -4   1   7        897.43        921.66        36.94 o                         
  -1   1   7       2463.77       2317.20        37.45 o                         
  -6   2   7        599.75        604.79        45.00 o                         
  -3   2   7       2263.30       2319.00        35.93 o                         
   0   2   7       5364.79       5479.71        55.15 o                         
  -5   3   7       2624.45       2564.04        62.53 o                         
  -2   3   7       2599.03       2533.92        29.17 o                         
   1   3   7       1054.10       1066.31        36.00 o                         
  -7   4   7        536.60        520.75        61.02 o                         
  -4   4   7       1107.84       1016.90        48.96 o                         
  -1   4   7       1132.77       1144.35        32.41 o                         
   2   4   7        704.46        665.95       123.76 o                         
  -6   5   7        851.47        844.70        64.60 o                         
  -3   5   7       2226.81       2070.57        64.74 o                         
   0   5   7       2489.61       2444.52        84.57 o                         
  -5   6   7        954.51        963.45        77.52 o                         
  -2   6   7        710.85        653.81        54.58 o                         
  -4   7   7        702.21        489.18       179.10 o                         
   2  -6   8          1.38        -23.09        63.65 o                         
   0  -5   8        392.18        334.12        53.14 o                         
  -2  -4   8         28.38         34.59        58.93 o                         
   1  -4   8         23.25         37.29        30.02 o                         
  -4  -3   8          1.23        -57.83        93.89 o                         
  -1  -3   8         36.98          7.90        29.03 o                         
  -3  -2   8        318.47        240.53        45.16 o                         
   0  -2   8        470.79        459.27        16.61 o                         
  -5  -1   8         30.39         29.10        67.00 o                         
  -2  -1   8         93.45         84.39        20.33 o                         
  -4   0   8          3.05        -20.20        38.49 o                         
  -1   0   8          1.76         10.45        12.37 o                         
  -6   1   8         49.32         94.41        58.30 o                         
  -3   1   8         21.47          9.68        21.65 o                         
   0   1   8          2.07         10.61        16.39 o                         
  -5   2   8        204.92        213.40        35.51 o                         
  -2   2   8        552.98        529.58        16.53 o                         
   1   2   8         25.22         21.48        21.07 o                         
  -7   3   8         48.08         45.15        59.51 o                         
  -4   3   8         27.31         17.97        28.05 o                         
  -1   3   8        109.77         93.95        19.60 o                         
   2   3   8        240.69        204.99        43.64 o                         
  -6   4   8          1.62         -1.78        43.06 o                         
  -3   4   8         43.43         35.75        27.50 o                         
   0   4   8          3.58        -13.93        39.86 o                         
   3   4   8         56.47        111.34        71.13 o                         
  -5   5   8        460.65        449.77        51.39 o                         
  -2   5   8        374.07        333.43        40.67 o                         
   1   5   8         57.93         61.16        88.83 o                         
  -4   6   8         33.34         63.88        98.70 o                         
  -1   6   8         35.69         10.91        59.23 o                         
  -3   7   8          1.44        -25.03        77.50 o                         
   0   0   9      11286.20      11339.29       114.08 o                         
   1   1   9      15149.27      15114.93       119.75 o                         
  -1   2   9      32520.60      32372.24       195.76 o                         
   2   2   9      14480.00      14237.59       323.35 o                         
  -3   3   9       8537.33       8569.68       105.49 o                         
   0   3   9       8556.01       8664.13       116.62 o                         
   3   3   9       3943.09       4065.89       113.30 o                         
  -5   4   9       6724.31       6707.68        88.08 o                         
  -2   4   9       8979.76       8430.92       283.04 o                         
   1   4   9       6683.22       6208.00       191.68 o                         
  -4   5   9       7999.04       7795.80       251.75 o                         
  -1   5   9       8013.29       7880.44       100.55 o                         
  -6   6   9       3361.34       3322.57       180.25 o                         
  -3   6   9       5060.77       5073.61       266.71 o                         
   0   6   9       3390.22       2902.69       114.58 o                         
   1  -6  10       1144.44       1007.17        85.46 o                         
  -1  -5  10       1577.27       1429.33        89.57 o                         
   2  -5  10       2927.41       2769.69       114.30 o                         
   0  -4  10       2904.79       2715.23        95.96 o                         
  -2  -3  10       2477.92       2232.16       168.50 o                         
   1  -3  10       3535.98       3573.75        75.81 o                         
  -4  -2  10       2184.16       2033.42       197.85 o                         
  -1  -2  10       6365.65       6374.41        75.36 o                         
  -3  -1  10       2156.79       1940.04        76.22 o                         
   0  -1  10       7575.13       7554.20        79.51 o                         
  -5   0  10       2164.01       2030.13       105.64 o                         
  -2   0  10       6542.16       6506.12        92.27 o                         
  -4   1  10       4649.96       4620.54       129.51 o                         
  -1   1  10       8897.64       8931.39        90.76 o                         
  -6   2  10        861.53        825.69        50.48 o                         
  -3   2  10       4153.31       4284.06        75.56 o                         
   0   2  10       7684.32       7892.48        83.98 o                         
  -5   3  10       3438.49       3428.59        94.45 o                         
  -2   3  10       7477.00       7453.79        72.63 o                         
   1   3  10       5461.78       5275.46       139.91 o                         
  -4   4  10       3411.92       3418.97        49.52 o                         
  -1   4  10       2533.33       2543.69        63.02 o                         
   2   4  10       1011.94       1008.67        62.01 o                         
  -6   5  10       1344.24       1268.55        73.81 o                         
  -3   5  10       2910.53       2676.39       182.08 o                         
   0   5  10       2541.82       2424.28        80.47 o                         
  -5   6  10       1852.63       1720.41       112.55 o                         
  -2   6  10       2565.48       2373.31       185.12 o                         
   2  -6  11         30.60        -26.77        50.00 o                         
   0  -5  11        125.04        129.29        56.11 o                         
  -2  -4  11        466.41        378.99        59.97 o                         
   1  -4  11        842.52        816.97        37.14 o                         
  -1  -3  11         77.02         79.88        37.21 o                         
  -3  -2  11        183.98        175.55        56.74 o                         
   0  -2  11        643.57        640.31        25.24 o                         
  -5  -1  11        215.45        172.36        68.84 o                         
  -2  -1  11       1099.24       1044.92        33.48 o                         
  -4   0  11        227.95        174.37        35.43 o                         
  -1   0  11        929.60        925.16        20.58 o                         
  -6   1  11        108.98        106.97        65.65 o                         
  -3   1  11        265.98        251.04        25.10 o                         
   0   1  11       1091.89       1102.91        22.18 o                         
  -5   2  11        247.62        232.75        40.23 o                         
  -2   2  11        755.93        775.52        25.31 o                         
   1   2  11        312.42        311.99        24.98 o                         
  -4   3  11        989.61        996.64        39.54 o                         
  -1   3  11       1291.15       1291.64        31.33 o                         
   2   3  11        290.86        265.62        39.41 o                         
  -6   4  11         35.94         48.46        50.20 o                         
  -3   4  11         90.47         64.64        30.77 o                         
   0   4  11        267.75        237.57        40.28 o                         
  -5   5  11        146.87        150.80        53.56 o                         
  -2   5  11        216.10        193.46        46.85 o                         
   1   5  11        128.01        102.53        60.72 o                         
  -4   6  11        547.84        462.54        78.58 o                         
  -1   6  11        253.06        121.04        62.72 o                         
   0   0  12      14626.66      16087.10       208.69 o                         
   1   1  12       3376.69       3634.77        43.27 o                         
  -1   2  12      11191.82      11169.47       156.71 o                         
   2   2  12       6820.33       6516.18       226.66 o                         
  -3   3  12       7519.97       7465.19       146.68 o                         
   0   3  12       7538.22       6641.96       105.34 o                         
   3   3  12       2642.86       2435.72       116.75 o                         
  -5   4  12       2729.65       2784.14        86.50 o                         
  -2   4  12       3328.68       3141.07        77.00 o                         
   1   4  12       2727.00       2417.28        89.70 o                         
  -4   5  12       3908.94       3517.76       160.74 o                         
  -1   5  12       3887.59       3562.69        76.10 o                         
  -3   6  12       3326.69       3004.07       338.41 o                         
   2  -5  13        975.58        916.31        51.00 o                         
   0  -4  13       1959.64       1720.90        64.77 o                         
  -2  -3  13        999.12        846.85        59.93 o                         
   1  -3  13       2107.00       1994.51        56.75 o                         
  -4  -2  13       1434.98       1162.49       150.90 o                         
  -1  -2  13       2648.23       2848.90       128.97 o                         
  -3  -1  13       1894.29       1809.54        46.78 o                         
   0  -1  13       3759.32       3895.77        49.25 o                         
  -5   0  13        603.56        543.15        59.59 o                         
  -2   0  13       1985.40       1929.51        45.20 o                         
  -4   1  13       2718.32       2494.83        81.10 o                         
  -1   1  13       4415.64       4588.50        64.80 o                         
  -6   2  13        949.76        959.40        64.84 o                         
  -3   2  13       2474.85       2673.78        59.54 o                         
   0   2  13       2332.02       2443.20        45.42 o                         
  -5   3  13       1145.90       1117.22        51.67 o                         
  -2   3  13       3110.57       2926.10        73.39 o                         
   1   3  13       3192.89       3173.28        96.03 o                         
  -4   4  13       2301.76       2142.81        56.48 o                         
  -1   4  13       2225.01       2148.38        54.14 o                         
   2   4  13       1115.57       1088.19        66.37 o                         
  -3   5  13       1173.55       1077.96        60.00 o                         
   0   5  13        708.93        667.03        58.64 o                         
  -2   6  13       1685.50       1441.67        74.69 o                         
   0  -5  14        144.04         87.84        68.84 o                         
  -2  -4  14          7.21        -67.36       182.76 o                         
   1  -4  14          0.23         -3.89        36.23 o                         
  -1  -3  14          0.15          7.43        48.08 o                         
  -3  -2  14        124.03         75.00        66.42 o                         
   0  -2  14        226.44        178.54        81.88 o                         
  -2  -1  14         17.49         35.08        33.95 o                         
  -4   0  14          1.69        -21.70        47.13 o                         
  -1   0  14         31.50         32.29        29.20 o                         
  -3   1  14         54.23         69.74        36.72 o                         
   0   1  14         37.00         70.59        29.07 o                         
  -5   2  14         59.72         73.05        45.15 o                         
  -2   2  14        265.97        264.91        48.47 o                         
   1   2  14         63.69         65.05        34.79 o                         
  -4   3  14          0.27          5.02        35.88 o                         
  -1   3  14         20.54         34.57        33.42 o                         
   2   3  14         70.15         42.14        47.67 o                         
  -3   4  14          0.17         -4.36        37.05 o                         
   0   4  14          1.99          2.15        43.82 o                         
  -5   5  14        169.18         83.97        58.16 o                         
  -2   5  14        145.69        155.50        61.15 o                         
   0   0  15      15115.86      16652.04       187.96 o                         
   1   1  15       6749.47       6781.46       141.31 o                         
  -1   2  15       5151.78       5724.09       270.31 o                         
   2   2  15       3917.41       3926.23       116.38 o                         
  -3   3  15       7844.08       7476.96       156.57 o                         
   0   3  15       7841.61       7944.92       148.23 o                         
  -5   4  15       2782.45       2459.01       105.47 o                         
  -2   4  15       4555.32       4222.56        80.09 o                         
   1   4  15       2798.82       2530.64       137.66 o                         
  -4   5  15       2796.31       2255.20        91.73 o                         
  -1   5  15       2782.62       2426.09        85.58 o                         
   2  -5  16        736.99        688.83        52.79 o                         
   0  -4  16       1297.54       1062.56        74.19 o                         
  -2  -3  16        906.14        718.17        70.74 o                         
   1  -3  16       2092.34       2171.14        60.41 o                         
  -1  -2  16       1355.40       1246.75        49.09 o                         
  -3  -1  16       1907.88       1837.12        68.49 o                         
   0  -1  16       2369.01       2564.83        69.71 o                         
  -2   0  16       1582.50       1602.59        55.62 o                         
  -4   1  16       1163.57       1029.25        63.28 o                         
  -1   1  16       2782.61       3348.46        77.91 o                         
  -3   2  16       2457.64       2584.36        74.35 o                         
   0   2  16       1858.78       2112.92        54.92 o                         
  -5   3  16        865.66        829.58        67.62 o                         
  -2   3  16       1592.03       1658.72        47.08 o                         
   1   3  16       1366.71       1429.35        60.93 o                         
  -4   4  16       1524.07       1396.49        62.81 o                         
  -1   4  16       2240.97       2083.27        66.61 o                         
  -3   5  16       1064.34       1006.10        78.27 o                         
   1  -4  17         13.50        -21.34        49.25 o                         
  -1  -3  17         57.95         58.96        54.86 o                         
  -3  -2  17          3.26        -35.05        89.12 o                         
   0  -2  17          0.75         -0.34        43.08 o                         
  -2  -1  17         12.04         25.82        46.31 o                         
  -4   0  17          5.86         45.30        61.22 o                         
  -1   0  17          5.52          5.47        36.25 o                         
  -3   1  17         16.00         10.29        51.25 o                         
   0   1  17          6.48          7.27        37.14 o                         
  -5   2  17          2.38         37.76        79.29 o                         
  -2   2  17          0.89         -2.02        52.81 o                         
   1   2  17         18.80        -26.36        43.71 o                         
  -4   3  17         15.86         28.71        58.26 o                         
  -1   3  17         14.14         28.14        45.86 o                         
   2   3  17          2.79         23.07        78.45 o                         
  -3   4  17         68.07         71.21        54.71 o                         
   0   4  17          6.88        -19.15        59.55 o                         
  -2   5  17          3.83         -2.08        80.31 o                         
   0   0  18       2004.30       2175.35        96.47 o                         
   1   1  18       3201.67       3547.35        80.47 o                         
  -1   2  18        903.48       1001.64        53.44 o                         
   2   2  18        804.76        794.05        61.60 o                         
  -3   3  18       1537.26       1605.48        73.69 o                         
   0   3  18       1532.23       1585.49        72.93 o                         
  -2   4  18       1949.59       1883.84        67.25 o                         
   1  -3  19       1656.97       1722.94        81.57 o                         
  -1  -2  19       1194.70       1217.75        77.38 o                         
  -3  -1  19       1237.28        985.22        85.24 o                         
   0  -1  19       1716.33       1747.88        70.85 o                         
  -2   0  19       1823.02       1928.90        91.32 o                         
  -4   1  19        728.15        665.35       110.54 o                         
  -1   1  19       2015.98       2397.10        69.80 o                         
  -3   2  19       1946.25       2200.14        92.26 o                         
   0   2  19       2141.29       2536.09        76.29 o                         
  -2   3  19       1403.28       1621.60        92.42 o                         
   1   3  19        855.27        844.44        79.95 o                         
  -1   4  19       1453.29       1399.80       109.13 o                         
   0  -2  20         10.82         63.87        62.57 o                         
  -2  -1  20         74.37         14.36        74.95 o                         
  -1   0  20         62.42         48.84        57.36 o                         
  -3   1  20         20.04        -93.85       104.62 o                         
   0   1  20         73.32         47.20        63.65 o                         
  -2   2  20         12.71        -32.82        66.97 o                         
   1   2  20         23.54         55.18        55.50 o                         
  -1   3  20         87.35        139.37       109.16 o                         
   0   0  21        941.04       1269.83       184.44 o                         
   1   1  21       2333.97       2872.77        92.73 o                         
  -1   2  21       1921.33       2034.48        87.20 o                         
   0  -1  22        587.69        598.86        74.88 o                         
  -1   1  22        690.29        869.20        75.93 o                         
   0   2  22        870.83        799.42       171.80 o                         
                                                                                
